# Supplementary material for: The Possible Influence of Mediterranean Diet on Extracellular Vesicle miRNA Expression in Breast Cancer Survivors
Source: Cancers (Basel). 2020 May 26;12(6):1355. doi: 10.3390/cancers12061355 (PMC7352167; doi:10.3390/cancers12061355)
Supplement: Supplementary file 1 [file cancers-12-01355-s001.zip]

Archive with 4 entries (4 files):
- Table S1.docx
- Table S2.docx
- Table S3.docx
- Table S4.xlsx
