# Supplementary material for: The Possible Influence of Mediterranean Diet on Extracellular Vesicle miRNA Expression in Breast Cancer Survivors
Source: Cancers (Basel). 2020 May 26;12(6):1355. doi: 10.3390/cancers12061355 (PMC7352167; doi:10.3390/cancers12061355)
Supplement: Supplementary file 1 [file cancers-12-01355-s001.zip › Table S4.xlsx]

## Sheet: obesity_TableS4
PubMed.ID	GENE.SYMBOL	EVENT.CLASS	SEARCHED.DISEASE
1674247	ITGB2	Gene expression	Inflammation
11866877	VCAM1	Gene expression	Inflammation
15247915	IL7R	Gene expression	Inflammation
17184966	HSH2D	Gene expression	Inflammation
17116171	HSP90AA1	Gene expression	Inflammation
11899424	GALC	Gene expression	Inflammation
15173122	PTGDR2	Gene expression	Inflammation
15188517	CALCA	Gene expression	Inflammation
16710480	MUC5B	Gene expression	Inflammation
15364866	IL1B	Gene expression	Inflammation
12819025	SPP1	Gene expression	Inflammation
11972480	CD69	Gene expression	Inflammation
10754330	IL8	Gene expression	Inflammation
17016858	GRINA	Gene expression	Inflammation
12183646	ICAM1	Gene expression	Inflammation
17192554	TACR1	Binding	Inflammation
15153465	TFF2	Gene expression	Inflammation
10521254	ENTPD1	Gene expression	Inflammation
10779013	ICAM1	Gene expression	Inflammation
10792508	HDC	Gene expression	Inflammation
12133977	FPR1	Gene expression	Inflammation
11795863	S100A8	Gene expression	Inflammation
15871680	GLB1	Gene expression	Inflammation
12095134	TF	Gene expression	Inflammation
10898312	PECAM1	Gene expression	Inflammation
17228360	ITGAM	Gene expression	Inflammation
12131776	ICAM1	Gene expression	Inflammation
10415006	CTLA4	Gene expression	Inflammation
10371095	ICAM1	Gene expression	Inflammation
16918452	CCR4	Gene expression	Inflammation
10542945	SYP	Gene expression	Inflammation
16911356	TFF2	Gene expression	Inflammation
12095302	GALC	Gene expression	Inflammation
17062984	IL18	Gene expression	Inflammation
11964742	CCL17	Gene expression	Inflammation
8706851	PTGS2	Gene expression	Inflammation
12890505	ADCYAP1	Gene expression	Inflammation
16714334	F2RL1	Gene expression	Inflammation
16115032	AGT	Gene expression	Inflammation
1720810	SELPLG	Gene expression	Inflammation
10534587	GRINA	Gene expression	Inflammation
15178640	CCL2	Gene expression	Inflammation
1534311	IL2RA	Gene expression	Inflammation
11956058	CALCA	Gene expression	Inflammation
16963449	PLP2	Gene expression	Inflammation
17027748	VCAM1	Gene expression	Inflammation
16777450	CALCA	Gene expression	Inflammation
15947118	HMGB1	Gene expression	Inflammation
17178254	CCL20	Gene expression	Inflammation
17255558	RELB	Gene expression	Inflammation
10329818	IL2RA	Gene expression	Inflammation
15319441	TACR1	Binding	Inflammation
10074372	NFKB1	Binding	Inflammation
15166474	ITGAM	Gene expression	Inflammation
12827411	FTH1	Gene expression	Inflammation
17336616	TBX21	Gene expression	Inflammation
10967157	NOS2	Gene expression	Inflammation
10029565	ITGAM	Gene expression	Inflammation
15144475	IL13	Gene expression	Inflammation
9153559	SELE	Gene expression	Inflammation
16781000	TNF	Gene expression	Inflammation
15245576	GPR37	Gene expression	Inflammation
10403401	CD40LG	Gene expression	Inflammation
16688121	OLR1	Gene expression	Inflammation
10529602	TSPAN2	Gene expression	Inflammation
10582722	ITGAM	Gene expression	Inflammation
17270283	IL5	Gene expression	Inflammation
14983234	TFPI2	Gene expression	Inflammation
11803046	IL6R	Binding	Inflammation
11798539	ICAM1	Gene expression	Inflammation
16168397	ICAM1	Gene expression	Inflammation
11802976	ITGB2	Gene expression	Inflammation
17113076	LCN2	Gene expression	Inflammation
15858074	ST3GAL3	Gene expression	Inflammation
15962097	ANXA1	Gene expression	Inflammation
1401075	CSF2	Gene expression	Inflammation
12101259	S1PR1	Binding	Inflammation
15312437	CD86	Gene expression	Inflammation
17182587	FCGR1A	Gene expression	Inflammation
10588634	NOS2	Gene expression	Inflammation
17241871	GRP	Gene expression	Inflammation
10639485	IL8	Gene expression	Inflammation
9303509	NEUROD1	Gene expression	Inflammation
16157948	VCAM1	Gene expression	Inflammation
16947383	MAPK14	Gene expression	Inflammation
12832047	PPARA	Gene expression	Inflammation
10233906	IL15	Gene expression	Inflammation
9272280	TAP1	Gene expression	Inflammation
16857804	STAT5A	Phosphorylation	Inflammation
10491004	HLA-DPB1	Gene expression	Inflammation
8719538	FOS	Gene expression	Inflammation
10961589	IL6	Gene expression	Inflammation
17199943	CD69	Gene expression	Inflammation
21639625	IL6	Mutation	Inflammation
12897742	CD14	Gene expression	Inflammation
12096208	SELP	Gene expression	Inflammation
10734153	B2M	Gene expression	Inflammation
17290046	CD2	Gene expression	Inflammation
17009310	TGM2	Gene expression	Inflammation
14767017	SELL	Gene expression	Inflammation
12207348	IL18	Gene expression	Inflammation
16723487	ATP6AP2	Binding	Inflammation
16675330	CCL21	Gene expression	Inflammation
10498899	SLPI	Gene expression	Inflammation
9170976	FAS	Gene expression	Inflammation
15247172	IL1B	Gene expression	Inflammation
15361079	PLA2G2A	Gene expression	Inflammation
15964986	SCN11A	Gene expression	Inflammation
15321994	IL17A	Gene expression	Inflammation
17332138	TNF	Gene expression	Inflammation
16109757	PTPRC	Gene expression	Inflammation
12842850	MMP12	Gene expression	Inflammation
12963036	ICAM1	Gene expression	Inflammation
9250597	ITGA6	Gene expression	Inflammation
15364771	EGFR	Gene expression	Inflammation
10624423	TNF	Gene expression	Inflammation
1310000	CXADR	Gene expression	Inflammation
26538820	JAK2	Mutation	Inflammation
10414396	PTGS2	Gene expression	Inflammation
15196338	STAT1	Gene expression	Inflammation
17228167	IL16	Gene expression	Inflammation
25904748	ABCC1	Mutation	Inflammation
10629565	KITLG	Gene expression	Inflammation
11877364	VEGFA	Gene expression	Inflammation
12081586	IL8	Gene expression	Inflammation
12805072	CSH1	Gene expression	Inflammation
16690722	LCN2	Gene expression	Inflammation
17325984	IL1B	Gene expression	Inflammation
15967114	HK2	Gene expression	Inflammation
12902844	HBD	Gene expression	Inflammation
12899704	HSP90AA1	Gene expression	Inflammation
10964761	IL8	Gene expression	Inflammation
17206642	MIF	Gene expression	Inflammation
10827178	PPARG	Gene expression	Inflammation
10529601	ICAM1	Gene expression	Inflammation
15196288	IL5	Gene expression	Inflammation
16753225	NFKB1	Gene expression	Inflammation
15247979	CRP	Gene expression	Inflammation
15217452	FOS	Gene expression	Inflammation
17200658	TMSB4X	Gene expression	Inflammation
16819259	PTX3	Gene expression	Inflammation
10627552	CCL5	Gene expression	Inflammation
17242461	PLP2	Gene expression	Inflammation
1516705	IL8	Gene expression	Inflammation
18928988	TLR4	Mutation	Inflammation
16776677	TLR2	Gene expression	Inflammation
17195238	MEFV	Gene expression	Inflammation
16157128	TLR2	Gene expression	Inflammation
10917163	CALCA	Gene expression	Inflammation
17071582	MAPK1	Gene expression	Inflammation
17321582	IGHE	Gene expression	Inflammation
10777108	LCN2	Gene expression	Inflammation
15307904	VEGFA	Gene expression	Inflammation
15867220	PTGS2	Gene expression	Inflammation
16873723	MAPK1	Gene expression	Inflammation
10432289	CCR3	Gene expression	Inflammation
17162649	MMP2	Gene expression	Inflammation
12881198	ERBB2	Binding	Inflammation
16034130	LYN	Gene expression	Inflammation
12114213	TNFRSF1B	Gene expression	Inflammation
15223679	HSD11B1	Gene expression	Inflammation
16718633	IL6	Gene expression	Inflammation
15307192	IL4	Gene expression	Inflammation
16111637	FCGR1A	Gene expression	Inflammation
15304346	KCNA3	Gene expression	Inflammation
10441756	FOS	Gene expression	Inflammation
17869048	CFH	Mutation	Inflammation
10752955	CALCA	Binding	Inflammation
10703670	NOS2	Gene expression	Inflammation
1431136	IL2	Gene expression	Inflammation
15304090	IL1A	Gene expression	Inflammation
16930285	CHN1	Gene expression	Inflammation
10378879	S100A8	Gene expression	Inflammation
10390549	CTSS	Gene expression	Inflammation
10515824	ICAM1	Gene expression	Inflammation
10419600	MUC2	Gene expression	Inflammation
11908649	TNF	Gene expression	Inflammation
10615064	NOS2	Gene expression	Inflammation
18172297	IL1A	Gene expression	Inflammation
10606935	IL4	Gene expression	Inflammation
16982929	BSG	Gene expression	Inflammation
17340133	NOS2	Gene expression	Inflammation
12974195	NOS1	Gene expression	Inflammation
8655691	ITGAM	Gene expression	Inflammation
17220375	PTGS2	Gene expression	Inflammation
10739998	ICAM1	Gene expression	Inflammation
12076860	CX3CR1	Gene expression	Inflammation
11798942	IL18	Gene expression	Inflammation
14764057	SPP1	Gene expression	Inflammation
1334783	IGHE	Gene expression	Inflammation
17170227	IL1B	Gene expression	Inflammation
10514490	VCAM1	Gene expression	Inflammation
10831003	TNF	Localization	Inflammation
16979620	VEGFA	Gene expression	Inflammation
17216676	IL1B	Gene expression	Inflammation
10318940	TNF	Gene expression	Inflammation
16973978	RORA	Gene expression	Inflammation
15247005	IL6	Gene expression	Inflammation
16951337	SELPLG	Gene expression	Inflammation
17330946	ARHGDIA	Gene expression	Inflammation
16917803	RUNX3	Gene expression	Inflammation
17026519	CXCL10	Gene expression	Inflammation
10956619	SCGB1A1	Gene expression	Inflammation
15044719	CYP2E1	Gene expression	Inflammation
15205558	MUC5AC	Gene expression	Inflammation
16955667	GART	Gene expression	Inflammation
23711456	EPHX2	Mutation	Inflammation
10500232	MME	Gene expression	Inflammation
16760905	IL6	Gene expression	Inflammation
16960105	PLA2G2A	Gene expression	Inflammation
16873727	NFKB1	Gene expression	Inflammation
10757089	FAS	Gene expression	Inflammation
10206970	BCL10	Gene expression	Inflammation
12207324	IL4	Gene expression	Inflammation
15863442	PTGS2	Gene expression	Inflammation
8660997	MS4A1	Gene expression	Inflammation
15197236	IL4	Gene expression	Inflammation
10078970	CALCA	Gene expression	Inflammation
10417515	TNC	Gene expression	Inflammation
11910360	PTGS2	Gene expression	Inflammation
16116312	NR1I2	Gene expression	Inflammation
11861412	LCN2	Gene expression	Inflammation
10856156	IGHE	Binding	Inflammation
15240743	IL8	Gene expression	Inflammation
1610833	ABCC11	Gene expression	Inflammation
16713977	EGR1	Gene expression	Inflammation
10453034	IL4	Gene expression	Inflammation
12082614	S100A9	Gene expression	Inflammation
25747481	TAC1	Mutation	Inflammation
17208595	IL11	Gene expression	Inflammation
17322785	PPARA	Gene expression	Inflammation
10637274	IL1B	Gene expression	Inflammation
17208603	VCAM1	Gene expression	Inflammation
17639429	MAPT	Mutation	Inflammation
11940072	IGHE	Gene expression	Inflammation
16828345	NEO1	Gene expression	Inflammation
17997855	SOD1	Mutation	Inflammation
15365177	IL18	Gene expression	Inflammation
15153539	CXCR4	Gene expression	Inflammation
15044853	WNT1	Gene expression	Inflammation
10447062	CD44	Gene expression	Inflammation
16880329	PLAU	Gene expression	Inflammation
16886064	IL1B	Gene expression	Inflammation
18052964	GNAQ	Gene expression	Inflammation
17196057	CD40LG	Gene expression	Inflammation
16979363	CCL4	Gene expression	Inflammation
14770366	HAMP	Gene expression	Inflammation
17162369	BCL2	Gene expression	Inflammation
19041175	EDEM1	Gene expression	Inflammation
16153775	P2RX3	Gene expression	Inflammation
16026015	CD36	Binding	Inflammation
10200342	CXCR4	Gene expression	Inflammation
19717560	LPIN2	Mutation	Inflammation
16877367	SELP	Gene expression	Inflammation
12969144	CD40	Gene expression	Inflammation
15860795	CCL2	Localization	Inflammation
15155273	CXCR3	Gene expression	Inflammation
17019141	PTGS2	Gene expression	Inflammation
16688828	TNF	Gene expression	Inflammation
16049281	NOS3	Gene expression	Inflammation
10695614	NOS2	Gene expression	Inflammation
16966496	NELFCD	Gene expression	Inflammation
16797058	SELPLG	Gene expression	Inflammation
12875962	TNF	Gene expression	Inflammation
10444455	IL18	Gene expression	Inflammation
10374451	ECE1	Gene expression	Inflammation
10224472	ABCC1	Gene expression	Inflammation
16950193	SPP1	Gene expression	Inflammation
19060479	NFKBIA	Protein catabolism	Inflammation
10386984	NFKBIA	Gene expression	Inflammation
16764691	VEGFA	Gene expression	Inflammation
16964312	IL8	Gene expression	Inflammation
10051078	HSPA4	Gene expression	Inflammation
16030165	IL10	Gene expression	Inflammation
9162216	IL6	Gene expression	Inflammation
9225282	HTR1F	Gene expression	Inflammation
10225815	CCL3	Gene expression	Inflammation
17208662	ADIPOQ	Gene expression	Inflammation
9443117	NOS3	Gene expression	Inflammation
10688800	S100A8	Gene expression	Inflammation
17341304	TNFRSF11A	Gene expression	Inflammation
19134014	IL12B	Mutation	Inflammation
25643074	SPHK2	Mutation	Inflammation
1091039	C3	Localization	Inflammation
1683616	REEP5	Gene expression	Inflammation
10405210	HLA-E	Gene expression	Inflammation
10871875	IFNA1	Localization	Inflammation
11868823	IL9	Gene expression	Inflammation
12816680	IL5RA	Gene expression	Inflammation
26552985	C5AR1	Mutation	Inflammation
15167680	IL6	Gene expression	Inflammation
10625390	FCGR1A	Gene expression	Inflammation
12927626	FOS	Gene expression	Inflammation
21556211	PTGS2	Gene expression	Inflammation
20094057	CYP11B2	Mutation	Inflammation
17264483	CD80	Gene expression	Inflammation
11940079	IGHE	Gene expression	Inflammation
16817321	HSP90AA1	Gene expression	Inflammation
16772045	CHST2	Gene expression	Inflammation
15148293	IL8	Gene expression	Inflammation
10880074	TF	Binding	Inflammation
17115897	IFNG	Gene expression	Inflammation
2148261	IGHE	Gene expression	Inflammation
16890765	VEGFA	Gene expression	Inflammation
15388489	TLR2	Gene expression	Inflammation
16014420	CFTR	Gene expression	Inflammation
10201957	FCER2	Gene expression	Inflammation
10749792	FOS	Gene expression	Inflammation
16921025	IFNG	Gene expression	Inflammation
11897563	CD1D	Gene expression	Inflammation
10861266	MMP3	Gene expression	Inflammation
17328867	TRPV1	Gene expression	Inflammation
10719300	IL6	Gene expression	Inflammation
16689996	ESR1	Gene expression	Inflammation
10960365	NOS3	Gene expression	Inflammation
17172930	ITGAM	Gene expression	Inflammation
17318410	PTGS2	Gene expression	Inflammation
16857787	HLA-E	Gene expression	Inflammation
11193577	NOS2	Gene expression	Inflammation
16794259	TNF	Gene expression	Inflammation
10679099	CSF2RB	Gene expression	Inflammation
16164710	FAS	Gene expression	Inflammation
10518826	IGHE	Gene expression	Inflammation
17317789	CD40LG	Binding	Inflammation
15168183	IFNG	Localization	Inflammation
17341425	CHRNA3	Gene expression	Inflammation
16920976	CCL16	Gene expression	Inflammation
17023689	CCL17	Gene expression	Inflammation
12119225	IL5	Gene expression	Inflammation
12898179	GART	Binding	Inflammation
2662368	IL1B	Gene expression	Inflammation
12911419	NGF	Gene expression	Inflammation
17303123	CALCA	Gene expression	Inflammation
16926051	CYP4F3	Gene expression	Inflammation
25622527	CD14	Mutation	Inflammation
25253126	ATG16L1	Mutation	Inflammation
12927308	CEL	Gene expression	Inflammation
12817018	POMC	Gene expression	Inflammation
16904242	TNFSF10	Localization	Inflammation
12077277	IL15	Gene expression	Inflammation
10198320	NOS2	Gene expression	Inflammation
10496309	IL8	Binding	Inflammation
16886059	TNF	Localization	Inflammation
17219109	KCNJ10	Gene expression	Inflammation
15208588	IGHE	Gene expression	Inflammation
10706722	SELE	Gene expression	Inflammation
10709865	VEGFA	Localization	Inflammation
15311504	NOS2	Gene expression	Inflammation
16159621	PTGS2	Gene expression	Inflammation
11954955	NELFCD	Gene expression	Inflammation
10069919	ICAM1	Gene expression	Inflammation
10776108	TNF	Binding	Inflammation
26020644	CD14	Mutation	Inflammation
1370947	SELL	Gene expression	Inflammation
15158630	TLR4	Gene expression	Inflammation
26371589	TLR9	Mutation	Inflammation
12478238	NOD2	Gene expression	Inflammation
10329848	VCAM1	Positive regulation	Inflammation
18056971	HMGCR	Mutation	Inflammation
16823484	IGKV2D-29	Positive regulation	Inflammation
14989424	IL1B	Gene expression	Inflammation
16919057	NFKB1	Transcription	Inflammation
10744687	PLA2G2A	Gene expression	Inflammation
15298853	SCGB1A1	Gene expression	Inflammation
8654401	PLA2G2A	Gene expression	Inflammation
15967375	SFTPC	Gene expression	Inflammation
12069839	PLA2G7	Gene expression	Inflammation
10359582	TXN	Gene expression	Inflammation
10587516	IL11	Gene expression	Inflammation
10947989	CCL7	Binding	Inflammation
12237250	IL5	Gene expression	Inflammation
1280512	HRES1	Gene expression	Inflammation
17219072	IL8	Gene expression	Inflammation
7810749	IL6	Localization	Inflammation
2115429	IFNA1	Gene expression	Inflammation
17305573	PTGS2	Gene expression	Inflammation
17142763	IL13	Localization	Inflammation
10696909	VCAM1	Gene expression	Inflammation
19893103	SOD1	Mutation	Inflammation
17728323	IKBKG	Mutation	Inflammation
16870258	HFE	Gene expression	Inflammation
16033812	TNFRSF1A	Gene expression	Inflammation
10694804	GALC	Gene expression	Inflammation
17275092	HRH4	Gene expression	Inflammation
25732305	TREM2	Negative regulation	Inflammation
16770444	CD163	Binding	Inflammation
8662666	CSF2RB	Gene expression	Inflammation
11790471	FOS	Gene expression	Inflammation
17190743	IGHE	Gene expression	Inflammation
2141041	IL4	Gene expression	Inflammation
17307998	ACE	Gene expression	Inflammation
10738589	IGHE	Gene expression	Inflammation
10532402	NFKB1	Positive regulation	Inflammation
25367873	CTLA4	Mutation	Inflammation
14991080	SELE	Gene expression	Inflammation
10224367	NGF	Positive regulation	Inflammation
17251312	CRP	Positive regulation	Inflammation
10202371	VCAM1	Gene expression	Inflammation
26500649	STAT5A	Mutation	Inflammation
15034072	IL4R	Gene expression	Inflammation
15030943	AKT1	Gene expression	Inflammation
15670287	ACE	Mutation	Inflammation
26189429	BRAF	Mutation	Inflammation
2695148	MUC1	Localization	Inflammation
1280885	IFNG	Gene expression	Inflammation
17017948	NOS2	Gene expression	Inflammation
1691157	HLA-E	Gene expression	Inflammation
2117872	ALOX5	Gene expression	Inflammation
2794062	TNF	Gene expression	Inflammation
10066760	PLA2G2D	Localization	Inflammation
17157858	PGF	Gene expression	Inflammation
14985302	NHLH1	Gene expression	Inflammation
16855145	EPHA1	Gene expression	Inflammation
10545303	ITGAM	Gene expression	Inflammation
17158595	IL8	Gene expression	Inflammation
26212105	CD86	Gene expression	Inflammation
7784471	ACE	Binding	Inflammation
10922996	TNF	Gene expression	Inflammation
12151307	ACVR1	Gene expression	Inflammation
16204024	NOS3	Positive regulation	Inflammation
26594334	CFTR	Mutation	Inflammation
2113283	SAA1	Protein catabolism	Inflammation
15961692	IL5	Gene expression	Inflammation
10861252	NOS3	Gene expression	Inflammation
10768732	IFNG	Localization	Inflammation
12087060	IL8	Localization	Inflammation
1996664	CP	Gene expression	Inflammation
15298574	IL5	Gene expression	Inflammation
10436860	ALOX12P2	Gene expression	Inflammation
17145160	IGHE	Binding	Inflammation
16920697	P2RY2	Gene expression	Inflammation
8706168	TNF	Gene expression	Inflammation
15134534	LTA4H	Gene expression	Inflammation
12135019	CHRM1	Binding	Inflammation
25723478	HRH2	Mutation	Inflammation
22634325	IL1A	Mutation	Inflammation
24498332	GCKR	Mutation	Inflammation
15196274	IL5	Gene expression	Inflammation
15316364	CRP	Positive regulation	Inflammation
17056323	CD14	Mutation	Inflammation
26498359	TSC22D3	Gene expression	Inflammation
16873895	CCL2	Gene expression	Inflammation
17256056	ADIPOQ	Gene expression	Inflammation
16905745	IGHE	Binding	Inflammation
9501011	NFKBIA	Gene expression	Inflammation
9301551	ERBB2	Gene expression	Inflammation
17309828	GATA1	Gene expression	Inflammation
15387999	IL4	Gene expression	Inflammation
10520900	BAX	Gene expression	Inflammation
15964939	FPR1	Binding	Inflammation
16751653	ENG	Gene expression	Inflammation
2679705	TNF	Localization	Inflammation
11799374	IGHE	Gene expression	Inflammation
17147054	IFNG	Gene expression	Inflammation
15349045	IL5	Gene expression	Inflammation
12912691	CD80	Gene expression	Inflammation
17179689	IFNG	Gene expression	Inflammation
15863635	MAPK14	Gene expression	Inflammation
17177681	IL25	Gene expression	Inflammation
17308791	IL17A	Gene expression	Inflammation
17237427	VEGFA	Transcription	Inflammation
16950286	IGHE	Gene expression	Inflammation
11972604	GCLC	Gene expression	Inflammation
16163669	IGHE	Positive regulation	Inflammation
16966323	MMP3	Gene expression	Inflammation
10354344	NOS2	Gene expression	Inflammation
17217411	TRPV1	Gene expression	Inflammation
9261335	IL6	Gene expression	Inflammation
16718606	LCN2	Gene expression	Inflammation
10671193	IL5	Gene expression	Inflammation
11897674	IL8	Gene expression	Inflammation
16108864	CRP	Gene expression	Inflammation
10532278	HSP90AA1	Gene expression	Inflammation
1532001	CCL2	Gene expression	Inflammation
10412154	ITGAM	Gene expression	Inflammation
17346425	TNF	Localization	Inflammation
12068136	EPO	Gene expression	Inflammation
10898750	NOS2	Positive regulation	Inflammation
10780768	EDN1	Gene expression	Inflammation
14695342	IGHE	Gene expression	Inflammation
12960960	TNF	Localization	Inflammation
10329951	IL4	Gene expression	Inflammation
15383607	C3AR1	Gene expression	Inflammation
10784608	IL2	Gene expression	Inflammation
9512902	TNF	Gene expression	Inflammation
12951656	TIMP1	Gene expression	Inflammation
15856265	MADCAM1	Gene expression	Inflammation
14759555	CRH	Gene expression	Inflammation
9175711	HMOX1	Gene expression	Inflammation
11889377	PTGS2	Gene expression	Inflammation
16029496	IL8	Localization	Inflammation
2104986	FPR2	Binding	Inflammation
17302909	VEGFA	Gene expression	Inflammation
10444264	IL1B	Localization	Inflammation
17287468	IL6	Localization	Inflammation
11880304	CALCA	Gene expression	Inflammation
16760261	LPA	Binding	Inflammation
10860001	MUC5AC	Localization	Inflammation
10395330	TNF	Gene expression	Inflammation
11803168	CRP	Gene expression	Inflammation
10383598	PTGS2	Gene expression	Inflammation
10588999	IGHE	Gene expression	Inflammation
9159157	IL1R2	Gene expression	Inflammation
19056653	AHR	Gene expression	Inflammation
12113386	ICAM1	Gene expression	Inflammation
17015747	ARG1	Gene expression	Inflammation
16677156	MKI67	Gene expression	Inflammation
2182693	IGHE	Gene expression	Inflammation
16756729	CCL2	Binding	Inflammation
17068118	HGF	Gene expression	Inflammation
11986223	HSP90B1	Binding	Inflammation
10583590	IGHE	Gene expression	Inflammation
18822328	CCBP2	Mutation	Inflammation
12613978	NOS2	Gene expression	Inflammation
11882327	TNF	Gene expression	Inflammation
12935535	ITGA4	Gene expression	Inflammation
7880119	IL6	Protein catabolism	Inflammation
12902514	IFNG	Positive regulation	Inflammation
16764934	SST	Binding	Inflammation
10556262	FN1	Positive regulation	Inflammation
9442389	IL4	Positive regulation	Inflammation
25187575	CRP	Mutation	Inflammation
16162660	NOX1	Gene expression	Inflammation
26217343	TLR2	Binding	Inflammation
10336134	CCL3	Gene expression	Inflammation
15298569	IGHE	Gene expression	Inflammation
12086701	PTGS2	Positive regulation	Inflammation
15044444	PTGS1	Gene expression	Inflammation
12928372	IL10	Gene expression	Inflammation
17275915	TNFRSF1A	Gene expression	Inflammation
17342087	ESR1	Gene expression	Inflammation
10353264	IL8	Gene expression	Inflammation
16885407	SELE	Gene expression	Inflammation
17010592	IL17A	Gene expression	Inflammation
16818736	NFKB1	Binding	Inflammation
16120081	IGHE	Gene expression	Inflammation
11641609	SELPLG	Gene expression	Inflammation
12877820	ICAM1	Gene expression	Inflammation
16398226	MYP2	Gene expression	Inflammation
11948040	RNASE3	Localization	Inflammation
16841093	TFAP2A	Gene expression	Inflammation
11895539	TNF	Localization	Inflammation
2139099	PTPRCAP	Gene expression	Inflammation
24335201	CFH	Mutation	Inflammation
16879876	TNF	Transcription	Inflammation
10792366	IGHE	Gene expression	Inflammation
10889155	PTGS2	Gene expression	Inflammation
8661175	IFNG	Localization	Inflammation
25771063	IL6R	Gene expression	Inflammation
17295659	F2RL1	Gene expression	Inflammation
2753523	TNF	Gene expression	Inflammation
15304245	IFNA1	Binding	Inflammation
26604433	F10	Mutation	Inflammation
12911786	IL4	Binding	Inflammation
14991081	CALCA	Localization	Inflammation
10501190	IL6	Gene expression	Inflammation
15361891	CRP	Binding	Inflammation
16117866	MIF	Gene expression	Inflammation
12902855	PTGS2	Gene expression	Inflammation
12902459	IGHE	Gene expression	Inflammation
17314019	PTGS1	Negative regulation	Inflammation
12532229	NELFCD	Mutation	Inflammation
10858018	CD69	Gene expression	Inflammation
10529596	IL5	Gene expression	Inflammation
12879130	PTGS1	Gene expression	Inflammation
15050649	IL1B	Gene expression	Inflammation
26138465	TAC1	Localization	Inflammation
26222149	PARP14	Gene expression	Inflammation
15350525	F10	Binding	Inflammation
2701730	TNF	Localization	Inflammation
12508966	HFE	Mutation	Inflammation
10491283	SERPINA3	Positive regulation	Inflammation
15364052	SMAD7	Gene expression	Inflammation
17160716	IL6	Localization	Inflammation
10390413	DEFB1	Gene expression	Inflammation
10625999	TNF	Gene expression	Inflammation
26335586	ANTXRL	Gene expression	Inflammation
17354225	TNF	Regulation	Inflammation
17192284	MSR1	Gene expression	Inflammation
10557320	BAX	Gene expression	Inflammation
16950869	SLC39A14	Gene expression	Inflammation
12130947	IL8	Localization	Inflammation
1714446	ADRBK1	Gene expression	Inflammation
17218615	IL10	Gene expression	Inflammation
25413357	MEFV	Mutation	Inflammation
12617970	FOS	Gene expression	Inflammation
14764728	IL5	Localization	Inflammation
15131335	TM4SF1	Binding	Inflammation
17713876	NME1	Gene expression	Inflammation
19170126	IL6	Localization	Inflammation
26701636	PSMD4	Gene expression	Inflammation
16972907	FASLG	Gene expression	Inflammation
1545136	IL1RN	Localization	Inflammation
1483340	MMP2	Positive regulation	Inflammation
25740255	IFNL4	Mutation	Inflammation
9271366	UCP2	Gene expression	Inflammation
10381272	PSMD9	Positive regulation	Inflammation
17068197	NT5E	Localization	Inflammation
16872378	IL1B	Localization	Inflammation
16831868	CD226	Gene expression	Inflammation
17243917	PAPPA	Positive regulation	Inflammation
1674522	EPPK1	Localization	Inflammation
25888259	IL17RB	Binding	Inflammation
10051474	ICAM1	Gene expression	Inflammation
12836161	CALCA	Gene expression	Inflammation
14978091	AHR	Positive regulation	Inflammation
12055260	NGF	Localization	Inflammation
17186500	RS1	Positive regulation	Inflammation
17001213	TNF	Mutation	Inflammation
10686503	IGHE	Gene expression	Inflammation
16713323	PTGS2	Gene expression	Inflammation
10513812	IL6R	Gene expression	Inflammation
9300723	TNF	Gene expression	Inflammation
10619828	IL8	Positive regulation	Inflammation
15322172	IL2RA	Gene expression	Inflammation
15027481	PTGS2	Gene expression	Inflammation
10424438	IL5	Gene expression	Inflammation
10878379	IFNG	Gene expression	Inflammation
10336594	IL18	Gene expression	Inflammation
15294978	PLD2	Gene expression	Inflammation
16950402	PLP2	Gene expression	Inflammation
15030510	TNF	Gene expression	Inflammation
15180453	SULT2A1	Localization	Inflammation
17007538	IGHE	Gene expression	Inflammation
15219001	CCR4	Gene expression	Inflammation
12145804	CRH	Localization	Inflammation
10962268	CXCL10	Gene expression	Inflammation
16772729	IL4	Gene expression	Inflammation
16147857	IL6R	Gene expression	Inflammation
15234555	C1QBP	Binding	Inflammation
15140219	ITGAX	Gene expression	Inflammation
12197893	CCR5	Gene expression	Inflammation
12068145	NOS3	Gene expression	Inflammation
10602082	EDA	Gene expression	Inflammation
15298571	ITGAM	Gene expression	Inflammation
16877345	IL18	Gene expression	Inflammation
23430759	IL6	Mutation	Inflammation
15938530	CEACAM5	Gene expression	Inflammation
15858576	NFKB1	Positive regulation	Inflammation
12237332	CREBBP	Gene expression	Inflammation
17204912	ICAM1	Gene expression	Inflammation
17283205	REEP5	Positive regulation	Inflammation
10782526	CCL11	Binding	Inflammation
9261962	IL1B	Regulation	Inflammation
17302892	CCL24	Gene expression	Inflammation
15201276	GOT1	Localization	Inflammation
16960103	IL6	Gene expression	Inflammation
14980243	FCER2	Gene expression	Inflammation
17027165	CALCA	Gene expression	Inflammation
1702293	TNF	Localization	Inflammation
10384198	NFKB1	Negative regulation	Inflammation
18931664	APP	Gene expression	Inflammation
15334652	MME	Gene expression	Inflammation
11897997	ADRB2	Gene expression	Inflammation
11792124	CCL7	Gene expression	Inflammation
16709572	TRPC1	Binding	Inflammation
2651462	IL1B	Gene expression	Inflammation
26319099	SH2B3	Mutation	Inflammation
1316905	SOD2	Gene expression	Inflammation
10640290	CCK	Negative regulation	Inflammation
12091879	AHR	Gene expression	Inflammation
15248214	CD40	Binding	Inflammation
10751356	MAPK1	Phosphorylation	Inflammation
12925208	IL18	Gene expression	Inflammation
17242279	CCL2	Gene expression	Inflammation
16708804	NTRK1	Gene expression	Inflammation
10853853	MPO	Positive regulation	Inflammation
14767482	SRSF1	Gene expression	Inflammation
2642168	TNFRSF25	Binding	Inflammation
12960010	CALCA	Gene expression	Inflammation
16818735	IGHE	Gene expression	Inflammation
10444212	ICAM1	Gene expression	Inflammation
17151092	DUSP10	Positive regulation	Inflammation
12928424	PRRT2	Positive regulation	Inflammation
16802342	IL1R1	Gene expression	Inflammation
16794257	CCL2	Gene expression	Inflammation
16772723	TLR10	Gene expression	Inflammation
17299845	CRP	Binding	Inflammation
11882033	NEUROD1	Gene expression	Inflammation
26409956	NFKB1	Gene expression	Inflammation
10755542	CRP	Positive regulation	Inflammation
17142771	PDC	Regulation	Inflammation
8655891	IL2RA	Gene expression	Inflammation
12133863	SELL	Gene expression	Inflammation
17069983	OPRL1	Gene expression	Inflammation
16730379	TNFRSF21	Gene expression	Inflammation
16978084	CCR3	Gene expression	Inflammation
21211004	AMPD1	Mutation	Inflammation
9174114	ITGAM	Gene expression	Inflammation
15143480	IL8	Gene expression	Inflammation
17336618	MPO	Gene expression	Inflammation
10555994	SELPLG	Gene expression	Inflammation
10233863	KITLG	Gene expression	Inflammation
15864099	CD79A	Gene expression	Inflammation
26479945	ATHS	Negative regulation	Inflammation
10234965	LMOD1	Gene expression	Inflammation
16841097	CYP2D6	Gene expression	Inflammation
26481292	HSP90B2P	Gene expression	Inflammation
15295707	CD38	Gene expression	Inflammation
17400857	CRP	Gene expression	Inflammation
11204738	DBI	Transcription	Inflammation
15183452	TNF	Gene expression	Inflammation
10202352	IL5	Gene expression	Inflammation
10453936	TNF	Gene expression	Inflammation
9163601	SELP	Gene expression	Inflammation
10525040	VCAM1	Gene expression	Inflammation
19178691	IL18	Mutation	Inflammation
20662694	TNF	Mutation	Inflammation
14983236	SELP	Gene expression	Inflammation
10376728	IL1B	Gene expression	Inflammation
12819243	ICAM1	Gene expression	Inflammation
26209621	IL6	Gene expression	Inflammation
15322190	IL5	Localization	Inflammation
18054562	FCER2	Gene expression	Inflammation
12925700	IL1B	Gene expression	Inflammation
14989629	IL8	Gene expression	Inflammation
10706030	ICAM1	Positive regulation	Inflammation
12883110	ITGAM	Gene expression	Inflammation
17310585	IL10	Gene expression	Inflammation
16951371	IL23A	Positive regulation	Inflammation
10326032	GALC	Gene expression	Inflammation
22863264	PTGS2	Mutation	Inflammation
15312174	MPO	Negative regulation	Inflammation
16987015	ROS1	Gene expression	Inflammation
10601667	POMC	Localization	Inflammation
11898002	HRH2	Gene expression	Inflammation
26111115	PRPH2	Mutation	Inflammation
10955760	CD69	Gene expression	Inflammation
16888083	CXCL1	Gene expression	Inflammation
15056381	C3AR1	Gene expression	Inflammation
20358028	IL13	Mutation	Inflammation
15050718	WISP3	Positive regulation	Inflammation
19770271	STAT6	Mutation	Inflammation
16714207	NOS3	Gene expression	Inflammation
12090908	AGT	Gene expression	Inflammation
12616193	TNFSF11	Localization	Inflammation
15207282	NPFFR2	Positive regulation	Inflammation
17259804	IL4	Gene expression	Inflammation
15877292	CCKAR	Gene expression	Inflammation
10688433	ICAM3	Gene expression	Inflammation
26396259	NR4A1	Gene expression	Inflammation
26638066	IL18	Gene expression	Inflammation
10950378	IL1B	Gene expression	Inflammation
16036415	IL5	Gene expression	Inflammation
9202202	PTHLH	Gene expression	Inflammation
15361371	CCL2	Gene expression	Inflammation
16846480	TF	Positive regulation	Inflammation
10350552	IL1B	Gene expression	Inflammation
10514421	ICAM1	Gene expression	Inflammation
12885947	CDKN1A	Gene expression	Inflammation
25733507	PPIG	Gene expression	Inflammation
11831551	TNF	Gene expression	Inflammation
9224211	VEGFA	Gene expression	Inflammation
1728979	TREH	Binding	Inflammation
25759212	INPP5A	Mutation	Inflammation
15307167	IL18	Positive regulation	Inflammation
11905840	CD40LG	Gene expression	Inflammation
17311612	IFNA1	Negative regulation	Inflammation
16109550	NR1I2	Localization	Inflammation
12607808	CRP	Positive regulation	Inflammation
10744708	ITGAM	Binding	Inflammation
10702240	PAWR	Gene expression	Inflammation
16674943	IL17A	Gene expression	Inflammation
17069562	S100A8	Binding	Inflammation
16877523	CSF1R	Gene expression	Inflammation
17005365	HLA-E	Gene expression	Inflammation
12148173	IL10	Gene expression	Inflammation
15255951	MPO	Gene expression	Inflammation
10220301	NOS2	Gene expression	Inflammation
16822930	IL18	Transcription	Inflammation
11977385	NOS2	Gene expression	Inflammation
12053272	CXCR4	Gene expression	Inflammation
15306530	CD4	Gene expression	Inflammation
17202378	TREM1	Gene expression	Inflammation
16782104	CRP	Binding	Inflammation
26503894	TLR1	Gene expression	Inflammation
17182583	IL1B	Gene expression	Inflammation
25752620	MAPK14	Mutation	Inflammation
25327694	CRP	Mutation	Inflammation
16888032	THBD	Gene expression	Inflammation
11891780	CXCL2	Gene expression	Inflammation
24691054	EGFR	Mutation	Inflammation
17002883	ICAM1	Gene expression	Inflammation
10605015	STAT3	Gene expression	Inflammation
17166247	VWF	Localization	Inflammation
11965035	HMOX1	Gene expression	Inflammation
9170339	CALCA	Localization	Inflammation
19055446	CCND1	Mutation	Inflammation
17255530	NFE2L2	Gene expression	Inflammation
17146627	F2	Gene expression	Inflammation
25969511	CCL2	Mutation	Inflammation
17192572	HSD11B2	Gene expression	Inflammation
10770279	HLA-E	Gene expression	Inflammation
16713170	SERPINB4	Gene expression	Inflammation
1700003	ITGA4	Gene expression	Inflammation
10588994	IL5	Gene expression	Inflammation
16714545	NOS3	Gene expression	Inflammation
10207726	NFKB1	Positive regulation	Inflammation
16919204	TNF	Gene expression	Inflammation
14991073	TNF	Positive regulation	Inflammation
10203365	HLA-E	Gene expression	Inflammation
16996800	TRPV1	Binding	Inflammation
10233928	GABRD	Gene expression	Inflammation
12910262	AKT1	Gene expression	Inflammation
16911360	NR1I2	Gene expression	Inflammation
15157305	CXCL2	Gene expression	Inflammation
26278396	F2R	Mutation	Inflammation
15248854	RNASE3	Localization	Inflammation
15213269	VEGFA	Positive regulation	Inflammation
19287329	EPHX1	Mutation	Inflammation
1517695	APOE	Gene expression	Inflammation
12959973	TNF	Localization	Inflammation
9162217	IL1B	Localization	Inflammation
14679213	NFKB1	Positive regulation	Inflammation
10915814	CALCA	Binding	Inflammation
22011848	CETP	Mutation	Inflammation
18174291	BHLHE22	Gene expression	Inflammation
2670560	CXCL1	Gene expression	Inflammation
25592153	DPP10	Mutation	Inflammation
10509072	CD74	Gene expression	Inflammation
25676435	CXCR4	Mutation	Inflammation
21553357	CRP	Mutation	Inflammation
26607259	CYP27B1	Mutation	Inflammation
16697744	ITGB1	Gene expression	Inflammation
15446843	VCAM1	Binding	Inflammation
15337751	CCR1	Gene expression	Inflammation
15356430	IL4	Gene expression	Inflammation
16896941	BCL6	Gene expression	Inflammation
14607218	AMACR	Gene expression	Inflammation
10899916	CD4	Gene expression	Inflammation
17334664	TICAM1	Gene expression	Inflammation
9171507	CD1A	Gene expression	Inflammation
17319946	MMP3	Positive regulation	Inflammation
16965412	TACR1	Gene expression	Inflammation
17217363	TLR2	Binding	Inflammation
17005973	IL8	Positive regulation	Inflammation
16927957	CALCA	Transcription	Inflammation
10510969	HSP90AA1	Gene expression	Inflammation
17027521	GH1	Gene expression	Inflammation
17268551	HMGB1	Localization	Inflammation
23239997	TLR4	Mutation	Inflammation
16148156	FAS	Gene expression	Inflammation
10051710	IL5	Gene expression	Inflammation
17284570	PTGS2	Positive regulation	Inflammation
17200411	IL17A	Gene expression	Inflammation
10502560	IGHE	Gene expression	Inflammation
12876556	IL4	Transcription	Inflammation
16871941	PTGDS	Localization	Inflammation
16949880	IL6	Localization	Inflammation
16827870	ADAM19	Gene expression	Inflammation
9502426	CD14	Gene expression	Inflammation
26538654	ARG1	Gene expression	Inflammation
11013244	HGFAC	Positive regulation	Inflammation
26221772	NOS2	Gene expression	Inflammation
15947686	MIF	Binding	Inflammation
9442386	IL6	Positive regulation	Inflammation
18061030	PTGS2	Negative regulation	Inflammation
17230419	SERPING1	Binding	Inflammation
12621124	CASP3	Gene expression	Inflammation
10203339	CACNA1H	Gene expression	Inflammation
1718883	TPT1	Gene expression	Inflammation
15195900	FAS	Gene expression	Inflammation
15370364	PTGS2	Positive regulation	Inflammation
16768842	IL1B	Gene expression	Inflammation
12088851	MMRN1	Gene expression	Inflammation
15258576	AHR	Positive regulation	Inflammation
10202148	MAPK1	Positive regulation	Inflammation
17254567	NFKB1	Binding	Inflammation
17220181	IL6	Gene expression	Inflammation
18052097	NOS3	Gene expression	Inflammation
17160341	FPR2	Gene expression	Inflammation
17207109	AGER	Localization	Inflammation
10562328	CD5	Gene expression	Inflammation
16026267	PRRT2	Positive regulation	Inflammation
25714839	IL13RA2	Gene expression	Inflammation
15212706	HMGB1	Localization	Inflammation
15297269	CCL26	Gene expression	Inflammation
15338191	CCR7	Gene expression	Inflammation
17270203	IFNG	Gene expression	Inflammation
16715295	OPN1MW	Gene expression	Inflammation
8699846	SERPINE1	Localization	Inflammation
15539413	NOD2	Mutation	Inflammation
12885933	CD80	Gene expression	Inflammation
16892782	IL5	Negative regulation	Inflammation
16106067	CXCL12	Gene expression	Inflammation
16707391	CRP	Positive regulation	Inflammation
12109533	ICAM1	Gene expression	Inflammation
11877470	CCR3	Gene expression	Inflammation
17237426	IFNA1	Gene expression	Inflammation
17216674	VEGFA	Gene expression	Inflammation
15310861	HLA-E	Gene expression	Inflammation
10547244	HMOX1	Gene expression	Inflammation
15871998	ATF2	Binding	Inflammation
17069984	TNFRSF1A	Positive regulation	Inflammation
12223476	NR5A2	Binding	Inflammation
15380914	IL8	Gene expression	Inflammation
15870875	CCND1	Gene expression	Inflammation
26660730	F13A1	Gene expression	Inflammation
24740203	SLC22A23	Mutation	Inflammation
22788528	HNF1A	Mutation	Inflammation
17029105	IL8	Gene expression	Inflammation
26004412	CPOX	Gene expression	Inflammation
16741069	EDN1	Positive regulation	Inflammation
15320854	IL6	Gene expression	Inflammation
12107048	SELE	Gene expression	Inflammation
12214045	PSEN1	Mutation	Inflammation
19959996	IL6	Mutation	Inflammation
11112408	CCL17	Gene expression	Inflammation
11202062	VIP	Localization	Inflammation
9174120	IL13	Gene expression	Inflammation
17258194	PTGS2	Gene expression	Inflammation
15325571	SPP1	Localization	Inflammation
11797018	FCGR1A	Gene expression	Inflammation
10235197	PTGS2	Gene expression	Inflammation
17304103	TNF	Mutation	Inflammation
17008880	IL8	Gene expression	Inflammation
17110418	CXCL2	Gene expression	Inflammation
15067043	TNFRSF18	Gene expression	Inflammation
10706505	VCAM1	Gene expression	Inflammation
15217394	PDYN	Gene expression	Inflammation
14977953	CFTR	Gene expression	Inflammation
10726729	CD69	Gene expression	Inflammation
10694113	TNF	Gene expression	Inflammation
15187340	CXCL2	Gene expression	Inflammation
16153638	CNR2	Gene expression	Inflammation
10080539	TNF	Positive regulation	Inflammation
12969185	MCM2	Gene expression	Inflammation
12843226	LTB	Gene expression	Inflammation
15130939	CD40LG	Gene expression	Inflammation
12103253	CD14	Binding	Inflammation
12235855	AHR	Positive regulation	Inflammation
15203117	PPM1G	Gene expression	Inflammation
25739834	ADORA3	Mutation	Inflammation
12904679	FAS	Gene expression	Inflammation
17323940	VCAM1	Gene expression	Inflammation
16929150	GHRL	Gene expression	Inflammation
12941139	CCR7	Gene expression	Inflammation
17270500	PTGS1	Gene expression	Inflammation
10771047	ICAM1	Gene expression	Inflammation
15328261	SERPINF2	Positive regulation	Inflammation
15328161	TLR2	Gene expression	Inflammation
10514402	CCR3	Gene expression	Inflammation
24959291	TLR4	Mutation	Inflammation
26346429	CLOCK	Mutation	Inflammation
12189240	IL13	Positive regulation	Inflammation
15157161	PTGS2	Gene expression	Inflammation
26362942	CNR1	Negative regulation	Inflammation
1335527	PTAFR	Gene expression	Inflammation
15343021	HSD11B1	Negative regulation	Inflammation
10412764	PCSK7	Positive regulation	Inflammation
16902858	NOS2	Gene expression	Inflammation
12925138	TNF	Regulation	Inflammation
26224481	TLR4	Gene expression	Inflammation
12112366	CALCA	Gene expression	Inflammation
15711639	IL13	Mutation	Inflammation
17312858	SELP	Gene expression	Inflammation
12084991	IL3	Gene expression	Inflammation
12115613	CCR4	Gene expression	Inflammation
15035887	ROS1	Gene expression	Inflammation
15204789	MIP	Gene expression	Inflammation
10430612	LTB4R	Gene expression	Inflammation
12958619	IL1B	Regulation	Inflammation
1688717	SELP	Binding	Inflammation
12197410	IL6	Gene expression	Inflammation
16014737	IGHE	Positive regulation	Inflammation
10849364	IL4	Gene expression	Inflammation
17244192	CIMT	Binding	Inflammation
15233755	IL1B	Gene expression	Inflammation
12096229	NGF	Gene expression	Inflammation
15228232	ITGAM	Gene expression	Inflammation
26647392	ICAM1	Gene expression	Inflammation
13679815	CXCR3	Gene expression	Inflammation
15199630	NFKB1	Gene expression	Inflammation
12083417	CCR3	Gene expression	Inflammation
15951824	IFNG	Gene expression	Inflammation
16910763	HMOX1	Gene expression	Inflammation
16981995	MIF	Localization	Inflammation
17291994	MPO	Negative regulation	Inflammation
12880670	IL8	Localization	Inflammation
16734624	CXCL6	Gene expression	Inflammation
15954901	CD14	Gene expression	Inflammation
15180493	CYP2D6	Gene expression	Inflammation
12084932	C3	Gene expression	Inflammation
9278144	PPARA	Binding	Inflammation
19016676	PPP1R13L	Mutation	Inflammation
26552704	S1PR1	Mutation	Inflammation
26637347	ORMDL3	Mutation	Inflammation
24124332	ITGA1	Mutation	Inflammation
10887622	MUC7	Positive regulation	Inflammation
16819581	TLR2	Positive regulation	Inflammation
16979246	CCR3	Gene expression	Inflammation
10411685	NFKB1	Positive regulation	Inflammation
16735375	CCR10	Binding	Inflammation
17114493	PLAT	Binding	Inflammation
16878031	TNF	Positive regulation	Inflammation
10553094	PECAM1	Gene expression	Inflammation
10232874	VWF	Positive regulation	Inflammation
10400827	IL10	Gene expression	Inflammation
17183247	CDKN2A	Gene expression	Inflammation
2570339	FOS	Positive regulation	Inflammation
15144865	ICAM1	Positive regulation	Inflammation
15717926	S100A7	Gene expression	Inflammation
11907492	SELP	Gene expression	Inflammation
15348281	IL10	Gene expression	Inflammation
16153002	NFKB1	Positive regulation	Inflammation
17237150	TRPV1	Positive regulation	Inflammation
17211296	CSF2RB	Gene expression	Inflammation
17172973	IL8	Gene expression	Inflammation
15355994	NFKB1	Negative regulation	Inflammation
17007883	SH2B3	Gene expression	Inflammation
16832247	ICAM1	Gene expression	Inflammation
16030019	PTGDR2	Binding	Inflammation
20668462	AGER	Mutation	Inflammation
17520672	MMP3	Mutation	Inflammation
15286440	NR1I2	Gene expression	Inflammation
16982919	PTGS2	Positive regulation	Inflammation
12085358	TF	Mutation	Inflammation
8656060	LRP1	Gene expression	Inflammation
12070603	LTB	Gene expression	Inflammation
9166425	CCR1	Gene expression	Inflammation
17311279	MMP9	Gene expression	Inflammation
10605938	MCAT	Gene expression	Inflammation
16681036	IL6	Gene expression	Inflammation
17029040	NFKB1	Positive regulation	Inflammation
11464034	KLK3	Gene expression	Inflammation
10225377	IL1B	Transcription	Inflammation
10688038	AIFM1	Gene expression	Inflammation
16458279	IL6	Mutation	Inflammation
15857009	CRP	Positive regulation	Inflammation
12946943	NOS2	Positive regulation	Inflammation
12933682	MAPK1	Gene expression	Inflammation
17255561	NFKB1	Negative regulation	Inflammation
11910520	C5AR1	Gene expression	Inflammation
12067303	NFKB1	Negative regulation	Inflammation
15304054	PARP4	Positive regulation	Inflammation
12057991	EP300	Binding	Inflammation
17213480	IL6	Gene expression	Inflammation
26107957	HSP90B2P	Gene expression	Inflammation
11890908	IL2RA	Transcription	Inflammation
17071720	IL6	Positive regulation	Inflammation
16926442	VCAM1	Positive regulation	Inflammation
26327204	PRDX6	Gene expression	Inflammation
26142829	S100A12	Binding	Inflammation
17291600	CALCA	Localization	Inflammation
10903763	CXCR3	Gene expression	Inflammation
18192694	PTGS2	Gene expression	Inflammation
10746953	BCL2A1	Gene expression	Inflammation
12093944	ITGAM	Gene expression	Inflammation
15951402	NFKB1	Negative regulation	Inflammation
17251576	PLAU	Positive regulation	Inflammation
15207782	FASLG	Binding	Inflammation
16962144	IL1B	Gene expression	Inflammation
17258834	ELANE	Localization	Inflammation
17322906	CD4	Gene expression	Inflammation
26697749	HDAC1	Gene expression	Inflammation
10360973	FCER2	Gene expression	Inflammation
16829147	PDE4A	Negative regulation	Inflammation
12235016	IGHE	Binding	Inflammation
17142783	CXCR3	Gene expression	Inflammation
15371179	IGHE	Positive regulation	Inflammation
19119184	NFKB1	Positive regulation	Inflammation
12074913	STAT3	Positive regulation	Inflammation
17321610	STK39	Gene expression	Inflammation
12811311	IGHE	Binding	Inflammation
25714109	FAS	Gene expression	Inflammation
1309559	FCGR3A	Positive regulation	Inflammation
17184171	ROS1	Positive regulation	Inflammation
15980241	FAS	Gene expression	Inflammation
15040472	KLK7	Gene expression	Inflammation
16644730	MYD88	Gene expression	Inflammation
12055678	CDKN1A	Positive regulation	Inflammation
12193714	TG	Gene expression	Inflammation
26403860	IL17A	Gene expression	Inflammation
16950278	IL25	Gene expression	Inflammation
10706730	NFKB1	Positive regulation	Inflammation
16763052	NFKB1	Transcription	Inflammation
12205048	SELPLG	Binding	Inflammation
15589815	PECAM1	Mutation	Inflammation
12812996	TNF	Positive regulation	Inflammation
1309493	IL1B	Gene expression	Inflammation
16112645	BCHE	Gene expression	Inflammation
17287592	VEGFA	Gene expression	Inflammation
16871370	NOS2	Gene expression	Inflammation
16820148	CRP	Gene expression	Inflammation
11746271	IL15	Gene expression	Inflammation
15031565	CRP	Positive regulation	Inflammation
22012259	HIF1A	Mutation	Inflammation
8426042	IL6	Gene expression	Inflammation
26550563	DAO	Gene expression	Inflammation
15877609	CALCA	Gene expression	Inflammation
12138286	EPO	Binding	Inflammation
18421793	SNCA	Gene expression	Inflammation
2030926	TNF	Localization	Inflammation
10411678	IL1B	Gene expression	Inflammation
26089772	CX3CR1	Negative regulation	Inflammation
15031206	CDKN1A	Positive regulation	Inflammation
16920986	LTB4R	Gene expression	Inflammation
10453751	ITGB2	Gene expression	Inflammation
26025100	IL6	Mutation	Inflammation
12198697	HLA-DRB1	Binding	Inflammation
10423039	NFKB1	Gene expression	Inflammation
17241301	PTGS2	Gene expression	Inflammation
16818501	NFKB1	Positive regulation	Inflammation
16846792	PTGFR	Gene expression	Inflammation
1340478	MME	Negative regulation	Inflammation
16159627	CYSLTR2	Gene expression	Inflammation
26525587	TLR9	Gene expression	Inflammation
15362725	GHRL	Gene expression	Inflammation
17673978	MAPK8	Positive regulation	Inflammation
16966410	IL10	Positive regulation	Inflammation
11954828	MPO	Negative regulation	Inflammation
17145922	TLR9	Binding	Inflammation
26101328	IGHE	Gene expression	Inflammation
11807183	PLA2G2A	Gene expression	Inflammation
15033821	ANXA5	Binding	Inflammation
11981057	CCR5	Gene expression	Inflammation
16953659	MAPK14	Negative regulation	Inflammation
16709569	PROCR	Binding	Inflammation
17209789	GCFC2	Positive regulation	Inflammation
15025953	TGFA	Gene expression	Inflammation
15059927	NOS2	Gene expression	Inflammation
1518819	SAA3P	Gene expression	Inflammation
12223521	CSF1	Gene expression	Inflammation
12117418	MMP8	Localization	Inflammation
12097323	NOS3	Gene expression	Inflammation
26701131	FPR2	Gene expression	Inflammation
15307184	IFNG	Gene expression	Inflammation
10543265	TNF	Localization	Inflammation
17237192	AHR	Positive regulation	Inflammation
16848986	PECAM1	Gene expression	Inflammation
10204613	TNF	Gene expression	Inflammation
16890767	IL13	Positive regulation	Inflammation
11192618	MS4A1	Gene expression	Inflammation
15962839	ICAM1	Gene expression	Inflammation
11801667	TLR4	Gene expression	Inflammation
10024512	VEGFA	Gene expression	Inflammation
11943316	IL5	Gene expression	Inflammation
12101511	CALCA	Localization	Inflammation
17110531	MAPK7	Positive regulation	Inflammation
15454120	ITGAM	Gene expression	Inflammation
12812682	IKBKE	Gene expression	Inflammation
17290032	KDR	Negative regulation	Inflammation
15661932	PRKCA	Gene expression	Inflammation
26285907	STAT4	Gene expression	Inflammation
25965835	ITGAM	Gene expression	Inflammation
17213320	TSLP	Gene expression	Inflammation
15966995	EPO	Regulation	Inflammation
15319421	MS4A1	Gene expression	Inflammation
25933184	TNF	Gene expression	Inflammation
16755163	CRP	Positive regulation	Inflammation
25705261	COX1	Gene expression	Inflammation
17014850	IL6	Positive regulation	Inflammation
15186320	AR	Gene expression	Inflammation
26719415	MYD88	Negative regulation	Inflammation
16116232	POU2F1	Binding	Inflammation
2083869	FGFR2	Localization	Inflammation
26116596	HCAR2	Gene expression	Inflammation
16159624	IGHE	Regulation	Inflammation
16854958	IL1B	Gene expression	Inflammation
12095707	FCGR2B	Gene expression	Inflammation
17063673	IGHE	Binding	Inflammation
11976279	NOS2	Gene expression	Inflammation
10522945	RNASE3	Localization	Inflammation
26003890	SLC22A4	Gene expression	Inflammation
15857607	HMOX1	Gene expression	Inflammation
16990342	CYBA	Positive regulation	Inflammation
12921971	CRP	Positive regulation	Inflammation
10879665	CRP	Positive regulation	Inflammation
11785782	PTAFR	Gene expression	Inflammation
16651713	CCL11	Gene expression	Inflammation
15039285	IL1B	Binding	Inflammation
16863917	CXCL14	Gene expression	Inflammation
1325196	POMC	Gene expression	Inflammation
16154916	TLR2	Positive regulation	Inflammation
18059139	CCL5	Gene expression	Inflammation
16036753	CRP	Positive regulation	Inflammation
17339835	IL8	Gene expression	Inflammation
15306159	TNF	Positive regulation	Inflammation
7825863	PTGFR	Gene expression	Inflammation
15240726	PTGER3	Positive regulation	Inflammation
15307170	CD69	Gene expression	Inflammation
10455920	NOS2	Gene expression	Inflammation
2744226	PLA2G2A	Negative regulation	Inflammation
25860173	NINJ1	Negative regulation	Inflammation
11870127	HSPD1	Binding	Inflammation
12955176	CD74	Gene expression	Inflammation
15034087	TLR1	Gene expression	Inflammation
26188505	CIRBP	Gene expression	Inflammation
26448282	P2RY12	Gene expression	Inflammation
15363595	IL6	Gene expression	Inflammation
10338517	HLA-E	Gene expression	Inflammation
8703484	CXCL2	Gene expression	Inflammation
17288987	LRP1	Binding	Inflammation
9211526	CD8A	Gene expression	Inflammation
26869829	HMOX1	Positive regulation	Inflammation
1717365	LBP	Binding	Inflammation
11956287	CD86	Negative regulation	Inflammation
16961297	TGFB1	Gene expression	Inflammation
10887124	IL4	Positive regulation	Inflammation
18172555	TRPV1	Gene expression	Inflammation
14977599	TAC4	Gene expression	Inflammation
15196238	IGHE	Gene expression	Inflammation
10529603	CCR3	Gene expression	Inflammation
12183639	PTGS2	Negative regulation	Inflammation
15258918	LPA	Negative regulation	Inflammation
16652429	COMP	Negative regulation	Inflammation
15030403	PTAFR	Binding	Inflammation
14975240	SRC	Gene expression	Inflammation
10362818	IGHE	Positive regulation	Inflammation
17306673	S100A12	Gene expression	Inflammation
16784862	EPHX2	Negative regulation	Inflammation
9306956	GJA1	Gene expression	Inflammation
26099023	LOR	Gene expression	Inflammation
16820996	SOD3	Binding	Inflammation
16150484	F2RL1	Localization	Inflammation
9276730	CCR3	Gene expression	Inflammation
10192648	CRP	Binding	Inflammation
15217903	ICAM1	Gene expression	Inflammation
15214047	FOLH1	Gene expression	Inflammation
7812673	ALOX5	Negative regulation	Inflammation
12093090	BCL2	Gene expression	Inflammation
8666904	LTA	Gene expression	Inflammation
12874202	IFNG	Gene expression	Inflammation
17002682	FCER2	Gene expression	Inflammation
7829126	TDGF1P3	Gene expression	Inflammation
10550740	ICAM1	Gene expression	Inflammation
12832284	PTGS2	Transcription	Inflammation
15258597	NFKB1	Negative regulation	Inflammation
11859141	JAK3	Positive regulation	Inflammation
16682432	STAT3	Gene expression	Inflammation
16968414	PPARG	Positive regulation	Inflammation
12097386	BCL6	Binding	Inflammation
16713426	CRP	Binding	Inflammation
17320911	VIM	Gene expression	Inflammation
10867509	CCL11	Gene expression	Inflammation
10461534	NELFCD	Gene expression	Inflammation
18054359	APOM	Negative regulation	Inflammation
15059373	CTLA4	Gene expression	Inflammation
16691196	F2RL1	Gene expression	Inflammation
20206339	TNF	Mutation	Inflammation
26090478	EDN1	Gene expression	Inflammation
17336614	IL13	Gene expression	Inflammation
16157692	LCN2	Localization	Inflammation
10359166	COL1A1	Gene expression	Inflammation
15855201	CD36	Gene expression	Inflammation
10577790	CD79A	Regulation	Inflammation
16740128	BDKRB2	Gene expression	Inflammation
10404054	IL1B	Gene expression	Inflammation
12104096	CRP	Binding	Inflammation
26525635	MUC2	Gene expression	Inflammation
15054116	FAIM3	Gene expression	Inflammation
17192567	PPARG	Gene expression	Inflammation
17170102	IL6	Gene expression	Inflammation
15049879	SERPINE1	Positive regulation	Inflammation
26743292	MMP9	Gene expression	Inflammation
15087290	HSPA4	Phosphorylation	Inflammation
16872652	FAS	Positive regulation	Inflammation
26472810	MOK	Gene expression	Inflammation
10233723	NELFCD	Positive regulation	Inflammation
18650791	NFKB1	Positive regulation	Inflammation
25966248	NR3C1	Gene expression	Inflammation
10642280	SELP	Gene expression	Inflammation
26252619	TXNRD1	Gene expression	Inflammation
18164693	IL1B	Gene expression	Inflammation
17157667	IL5	Gene expression	Inflammation
25932922	SERBP1	Gene expression	Inflammation
15059952	NR3C2	Gene expression	Inflammation
11895959	CD8A	Positive regulation	Inflammation
8218595	IL6	Gene expression	Inflammation
26658464	CCDC115	Binding	Inflammation
10409173	COL3A1	Gene expression	Inflammation
16858184	NOS2	Gene expression	Inflammation
21296145	CRP	Mutation	Inflammation
10329481	IL8	Gene expression	Inflammation
16792588	MAPK1	Positive regulation	Inflammation
1281150	GAPDH	Gene expression	Inflammation
8667195	MS4A1	Gene expression	Inflammation
14754758	IL1B	Positive regulation	Inflammation
16784655	CD14	Gene expression	Inflammation
12933781	SAA1	Binding	Inflammation
10353094	RNASE3	Positive regulation	Inflammation
15384255	ICAM1	Gene expression	Inflammation
15949709	LPO	Gene expression	Inflammation
12616973	CRP	Negative regulation	Inflammation
15320823	EDN1	Localization	Inflammation
26466066	CCL16	Positive regulation	Inflammation
10224473	IFNG	Positive regulation	Inflammation
10024107	CD74	Gene expression	Inflammation
14988837	CD274	Gene expression	Inflammation
15389590	ICAM1	Gene expression	Inflammation
1684729	PDYN	Positive regulation	Inflammation
10729391	ICAM1	Gene expression	Inflammation
17329034	AGER	Binding	Inflammation
11806998	SELPLG	Gene expression	Inflammation
16991081	CD28	Gene expression	Inflammation
10776922	GCFC2	Gene expression	Inflammation
10068163	OPRK1	Positive regulation	Inflammation
10909897	IL1B	Gene expression	Inflammation
16973825	TNF	Positive regulation	Inflammation
10231900	F3	Positive regulation	Inflammation
10409266	ADRB2	Gene expression	Inflammation
16829340	NOS2	Gene expression	Inflammation
12608538	SELE	Binding	Inflammation
26159695	VDR	Gene expression	Inflammation
9516385	HLA-E	Gene expression	Inflammation
17008589	CYBB	Positive regulation	Inflammation
10579386	NEUROD1	Gene expression	Inflammation
11191630	ICAM1	Gene expression	Inflammation
11862756	ERBB2	Gene expression	Inflammation
26712364	CD36	Gene expression	Inflammation
10509628	IL1B	Gene expression	Inflammation
19571252	ITGAD	Regulation	Inflammation
26084020	IL1B	Regulation	Inflammation
26186905	PRKAB1	Positive regulation	Inflammation
2765389	SAA1	Gene expression	Inflammation
17182170	IL15	Gene expression	Inflammation
10970823	IGHE	Gene expression	Inflammation
10390127	PTGS1	Negative regulation	Inflammation
10742924	ITGB1	Gene expression	Inflammation
16815164	REG1A	Gene expression	Inflammation
16014680	KIT	Negative regulation	Inflammation
12915692	MARK2	Gene expression	Inflammation
12884300	IL6	Gene expression	Inflammation
17013807	MMRN1	Positive regulation	Inflammation
26167076	HMGB1	Gene expression	Inflammation
10735960	LPP	Positive regulation	Inflammation
17276891	NOS2	Gene expression	Inflammation
16983719	TNF	Negative regulation	Inflammation
12229969	ACVR2A	Gene expression	Inflammation
15180311	PTGS2	Gene expression	Inflammation
2017147	IL1A	Gene expression	Inflammation
10188246	TST	Gene expression	Inflammation
16731947	SLAMF1	Gene expression	Inflammation
9164959	CD44	Gene expression	Inflammation
11865977	HP	Positive regulation	Inflammation
12819058	PI3	Gene expression	Inflammation
12088270	MS4A1	Positive regulation	Inflammation
17067487	HMGB1	Gene expression	Inflammation
26515094	BCHE	Positive regulation	Inflammation
16682620	GP2	Positive regulation	Inflammation
17207171	AOC3	Gene expression	Inflammation
16782281	OPRK1	Positive regulation	Inflammation
26413631	MIR26B	Gene expression	Inflammation
26189229	CD86	Gene expression	Inflammation
10224347	IL18	Gene expression	Inflammation
17212765	IL15	Gene expression	Inflammation
16675782	AHR	Binding	Inflammation
10395690	LYN	Binding	Inflammation
10562695	CXCL2	Gene expression	Inflammation
10966058	CCL5	Positive regulation	Inflammation
17186732	IL13	Gene expression	Inflammation
18670639	PTGS2	Gene expression	Inflammation
16026013	CCL2	Gene expression	Inflammation
10772911	IL8	Gene expression	Inflammation
10951409	TF	Gene expression	Inflammation
10704064	ITGAM	Gene expression	Inflammation
12480554	THBD	Gene expression	Inflammation
17005583	NFKB1	Negative regulation	Inflammation
12191595	CALCA	Localization	Inflammation
12239944	TIMP1	Binding	Inflammation
14762673	ICAM1	Gene expression	Inflammation
16979384	AHR	Gene expression	Inflammation
10919500	GSTP1	Binding	Inflammation
16815145	F2	Negative regulation	Inflammation
10550747	RLN1	Positive regulation	Inflammation
26551421	CRP	Positive regulation	Inflammation
10967028	IL8	Gene expression	Inflammation
17227763	TLR2	Gene expression	Inflammation
9504173	VCAM1	Gene expression	Inflammation
15238086	FASLG	Gene expression	Inflammation
16989725	STAB1	Gene expression	Inflammation
10869354	PTGS2	Gene expression	Inflammation
10508823	IL8	Gene expression	Inflammation
10688670	TNF	Positive regulation	Inflammation
10590262	IL4	Binding	Inflammation
10791881	DARC	Gene expression	Inflammation
11944581	DBT	Gene expression	Inflammation
16146540	LCN2	Positive regulation	Inflammation
12618746	IGHE	Gene expression	Inflammation
17187851	TLR2	Gene expression	Inflammation
10030794	SELE	Gene expression	Inflammation
15146439	GRHL3	Localization	Inflammation
11959151	NELFCD	Positive regulation	Inflammation
10460597	ITGAM	Gene expression	Inflammation
15178109	CRP	Positive regulation	Inflammation
17015698	CD40	Positive regulation	Inflammation
19915801	AGT	Gene expression	Inflammation
15162533	FUT1	Gene expression	Inflammation
17283337	CCBP2	Gene expression	Inflammation
10776800	CD19	Gene expression	Inflammation
10448927	NFKB1	Negative regulation	Inflammation
15246961	CCL28	Gene expression	Inflammation
16915039	CCL2	Gene expression	Inflammation
10553979	PRL	Binding	Inflammation
26926492	CD81	Gene expression	Inflammation
10869258	IFNG	Gene expression	Inflammation
11960639	HLA-E	Positive regulation	Inflammation
26290184	AIM2	Gene expression	Inflammation
16973969	CYBB	Gene expression	Inflammation
10149062	TGOLN2	Gene expression	Inflammation
26770305	ENPP2	Gene expression	Inflammation
1336132	MPO	Binding	Inflammation
26569073	IL33	Regulation	Inflammation
26475020	MIR221	Regulation	Inflammation
16675954	KCNK2	Gene expression	Inflammation
26770874	PTGS2	Gene expression	Inflammation
16815159	CCL4	Gene expression	Inflammation
15866221	CD4	Positive regulation	Inflammation
12819237	IFNG	Gene expression	Inflammation
16926246	ADIPOQ	Gene expression	Inflammation
16890203	SOD3	Regulation	Inflammation
12225952	IL4	Localization	Inflammation
12947019	MAPK8	Positive regulation	Inflammation
17201071	TLR4	Gene expression	Inflammation
16966429	IL15	Gene expression	Inflammation
11196416	POMC	Positive regulation	Inflammation
26041911	TLX2	Negative regulation	Inflammation
10530495	IL6	Positive regulation	Inflammation
11798582	ITGB2	Gene expression	Inflammation
21173344	MAPKAPK2	Positive regulation	Inflammation
17324402	CD40	Binding	Inflammation
17297249	CCL11	Gene expression	Inflammation
17292624	NOS2	Gene expression	Inflammation
8655761	CD59	Gene expression	Inflammation
16890763	ADIPOQ	Gene expression	Inflammation
12147771	IL6R	Positive regulation	Inflammation
26265756	CMKLR1	Gene expression	Inflammation
15208272	TNF	Gene expression	Inflammation
14975757	TNF	Negative regulation	Inflammation
16713978	GATA3	Gene expression	Inflammation
16917541	TLR2	Gene expression	Inflammation
16886685	TGFB1	Gene expression	Inflammation
10887299	IL5	Gene expression	Inflammation
16829633	KIT	Gene expression	Inflammation
15219804	VCAM1	Gene expression	Inflammation
12883750	PTGS2	Positive regulation	Inflammation
16966997	HMOX1	Gene expression	Inflammation
10420137	VIM	Gene expression	Inflammation
26458556	ABCC4	Negative regulation	Inflammation
10741878	DNAI1	Gene expression	Inflammation
16166569	ICAM1	Gene expression	Inflammation
26339162	SAA@	Mutation	Inflammation
25378535	IL6	Mutation	Inflammation
26156631	MMP1	Gene expression	Inflammation
18669160	TLR2	Gene expression	Inflammation
17174891	TRPV1	Localization	Inflammation
26539118	ARNT	Gene expression	Inflammation
14757970	CTNNBIP1	Gene expression	Inflammation
12831996	FOS	Gene expression	Inflammation
12895596	CYSLTR2	Gene expression	Inflammation
26544728	MDM2	Gene expression	Inflammation
1717514	ICAM1	Gene expression	Inflammation
12960348	NFKB1	Positive regulation	Inflammation
9208187	IL4	Gene expression	Inflammation
12821775	SOCS1	Negative regulation	Inflammation
17275839	CDR3	Binding	Inflammation
10879693	ITGAM	Gene expression	Inflammation
25768904	NOTCH1	Transcription	Inflammation
10027746	OPRK1	Positive regulation	Inflammation
12126760	VCAM1	Gene expression	Inflammation
12146724	TNF	Gene expression	Inflammation
26698173	EIF2AK2	Positive regulation	Inflammation
26456401	MPO	Gene expression	Inflammation
26060310	FOXP3	Gene expression	Inflammation
8939278	TRAF3IP2	Gene expression	Inflammation
14765120	RUNX3	Gene expression	Inflammation
16687566	IL6	Gene expression	Inflammation
23167559	GFAP	Gene expression	Inflammation
12452842	CD83	Gene expression	Inflammation
10824456	IL6	Positive regulation	Inflammation
17182252	BMP6	Gene expression	Inflammation
17255525	NFKB1	Localization	Inflammation
26436530	EOMES	Gene expression	Inflammation
17337293	CXCL9	Gene expression	Inflammation
11381115	NFKB1	Gene expression	Inflammation
1434539	SELP	Gene expression	Inflammation
16155367	ICAM1	Gene expression	Inflammation
15336689	CALM1	Gene expression	Inflammation
17116693	NUPR1	Positive regulation	Inflammation
26232733	CD8A	Negative regulation	Inflammation
26185364	ICAM1	Gene expression	Inflammation
15286007	GATA3	Gene expression	Inflammation
15853953	IGHE	Positive regulation	Inflammation
15182729	ABCF1	Positive regulation	Inflammation
18567840	FASLG	Gene expression	Inflammation
18166221	CD55	Gene expression	Inflammation
10226077	IL1B	Gene expression	Inflammation
15961578	F2R	Gene expression	Inflammation
1315082	CYP2C9	Negative regulation	Inflammation
25788966	SLC22A8	Gene expression	Inflammation
16951372	RELB	Gene expression	Inflammation
26541276	TNF	Gene expression	Inflammation
26437580	TNFSF12-TNFSF13	Binding	Inflammation
10390126	PTGS1	Gene expression	Inflammation
11734456	TF	Gene expression	Inflammation
16819657	IL5	Regulation	Inflammation
10431798	SOD1	Negative regulation	Inflammation
16843944	IL6	Negative regulation	Inflammation
12131374	NFKB1	Gene expression	Inflammation
26024529	IGHM	Gene expression	Inflammation
12110011	NOS2	Gene expression	Inflammation
10335007	TNF	Gene expression	Inflammation
17166397	TIMP1	Gene expression	Inflammation
15185874	MMP26	Gene expression	Inflammation
15168812	VCAM1	Binding	Inflammation
11940117	CD68	Gene expression	Inflammation
16948353	CD44	Gene expression	Inflammation
14979875	NFATC1	Binding	Inflammation
10587336	S100A8	Gene expression	Inflammation
25710941	CYP2A13	Gene expression	Inflammation
26298204	LOX	Gene expression	Inflammation
26391552	ENPP2	Gene expression	Inflammation
17229910	HAMP	Positive regulation	Inflammation
10494762	TFPI	Gene expression	Inflammation
11961117	PTGS2	Gene expression	Inflammation
15611628	NFKB1	Positive regulation	Inflammation
16754556	PSMD2	Binding	Inflammation
20080080	CRP	Mutation	Inflammation
15385493	CLIC1	Gene expression	Inflammation
10749772	IL1RN	Regulation	Inflammation
17071951	MMP9	Gene expression	Inflammation
11877705	MMP12	Gene expression	Inflammation
10577564	CRP	Positive regulation	Inflammation
14769916	CXCR3	Gene expression	Inflammation
16767372	IL11	Mutation	Inflammation
12141799	FASLG	Gene expression	Inflammation
10528435	S100A8	Gene expression	Inflammation
16698855	MMP9	Gene expression	Inflammation
15347383	NTRK1	Positive regulation	Inflammation
17302604	CD86	Gene expression	Inflammation
17253136	PDE4A	Negative regulation	Inflammation
12811578	VEGFA	Gene expression	Inflammation
25098443	CD40	Positive regulation	Inflammation
12620498	NOS2	Gene expression	Inflammation
26087563	VEGFA	Gene expression	Inflammation
10591082	LTC4S	Localization	Inflammation
15229940	PTGS2	Gene expression	Inflammation
14758770	SLURP1	Binding	Inflammation
16798823	IL1B	Positive regulation	Inflammation
16159427	PCNA	Gene expression	Inflammation
16642000	CRP	Binding	Inflammation
10068315	CD14	Gene expression	Inflammation
26386695	AGER	Binding	Inflammation
17067575	NOS2	Gene expression	Inflammation
14757208	BIRC5	Binding	Inflammation
10882157	PTGS2	Positive regulation	Inflammation
17174528	PER2	Gene expression	Inflammation
10730753	CD44	Gene expression	Inflammation
14976190	NFKB1	Binding	Inflammation
16807303	CD14	Gene expression	Inflammation
1309560	PTAFR	Binding	Inflammation
10887312	CD69	Gene expression	Inflammation
10787451	CRP	Binding	Inflammation
7810682	CD74	Gene expression	Inflammation
10574619	GPT	Regulation	Inflammation
18165785	IL5	Gene expression	Inflammation
2114811	ANTXR2	Binding	Inflammation
16810523	CD40LG	Gene expression	Inflammation
15957715	IL1B	Gene expression	Inflammation
18451331	IL1RN	Mutation	Inflammation
26396182	IL18	Mutation	Inflammation
10791110	RNASE3	Localization	Inflammation
16785501	CD2	Gene expression	Inflammation
11943717	CXCL2	Gene expression	Inflammation
15211109	PGPEP1	Gene expression	Inflammation
14991611	IL18	Gene expression	Inflammation
10227814	IL1B	Gene expression	Inflammation
26141738	SLC45A2	Gene expression	Inflammation
9151336	IGHE	Localization	Inflammation
12067295	TNF	Positive regulation	Inflammation
10579852	CD44	Binding	Inflammation
15950232	TBXA2R	Positive regulation	Inflammation
26616674	TLR2	Mutation	Inflammation
11202568	ITGB2	Gene expression	Inflammation
11551959	NFKB1	Positive regulation	Inflammation
15045138	SELE	Gene expression	Inflammation
9517771	ICAM1	Gene expression	Inflammation
1534762	SELL	Binding	Inflammation
16829620	TNF	Positive regulation	Inflammation
10685068	NFKB1	Positive regulation	Inflammation
10966248	CD44	Gene expression	Inflammation
7824567	IL1RN	Localization	Inflammation
15047591	GAPDH	Gene expression	Inflammation
17027348	SELP	Gene expression	Inflammation
19875896	AGT	Positive regulation	Inflammation
15319795	PTGS2	Negative regulation	Inflammation
17290398	NFKB1	Negative regulation	Inflammation
10899873	IL1B	Gene expression	Inflammation
26634547	HHEX	Gene expression	Inflammation
26391982	HMGB1	Gene expression	Inflammation
24477695	IL10	Mutation	Inflammation
15045636	GPT	Positive regulation	Inflammation
12083502	SAA1	Regulation	Inflammation
26280128	IL10	Positive regulation	Inflammation
17270018	NOS3	Positive regulation	Inflammation
17142077	SMAD2	Gene expression	Inflammation
16928504	HLA-E	Binding	Inflammation
10906764	CTSB	Gene expression	Inflammation
26343937	IL33	Gene expression	Inflammation
15253703	CREB1	Gene expression	Inflammation
10732847	ICAM1	Gene expression	Inflammation
26719417	TRPV1	Transcription	Inflammation
11795263	NFKB1	Positive regulation	Inflammation
17291290	HLA-E	Binding	Inflammation
18579112	TNF	Positive regulation	Inflammation
1338798	HLA-E	Gene expression	Inflammation
16815150	IL4	Gene expression	Inflammation
12965263	CXCL9	Gene expression	Inflammation
12819012	IL33	Gene expression	Inflammation
10511883	GPT	Gene expression	Inflammation
17118680	FOS	Gene expression	Inflammation
8846421	TACR1	Gene expression	Inflammation
25705693	SOX2	Gene expression	Inflammation
26147720	CALCA	Gene expression	Inflammation
26263971	VAT1	Gene expression	Inflammation
12819056	CCL5	Gene expression	Inflammation
10030846	CD69	Gene expression	Inflammation
26003416	TIMP1	Binding	Inflammation
15348367	VEGFA	Gene expression	Inflammation
15199068	SCARB1	Binding	Inflammation
9256427	KIT	Gene expression	Inflammation
16825330	HTT	Binding	Inflammation
11788467	NOS2	Gene expression	Inflammation
26251029	BAD	Binding	Inflammation
2127808	HRG	Gene expression	Inflammation
19883911	SELP	Gene expression	Inflammation
26170030	CD40LG	Gene expression	Inflammation
16647563	IL3	Gene expression	Inflammation
9209678	TNC	Gene expression	Inflammation
10916085	TIMP2	Gene expression	Inflammation
12874249	IL7R	Gene expression	Inflammation
16100527	CBS	Gene expression	Inflammation
16955241	IL8	Gene expression	Inflammation
15322212	HMOX1	Gene expression	Inflammation
12480703	ITGB2	Gene expression	Inflammation
10576417	TNF	Gene expression	Inflammation
15181831	ICAM1	Gene expression	Inflammation
26222912	FHL2	Negative regulation	Inflammation
26516917	PTGS2	Gene expression	Inflammation
11880306	S100A9	Gene expression	Inflammation
16106057	GZMB	Gene expression	Inflammation
14989423	VCAM1	Gene expression	Inflammation
11796690	TBXAS1	Gene expression	Inflammation
26362276	PRCP	Gene expression	Inflammation
15134563	PTGS2	Positive regulation	Inflammation
10683376	PTGS1	Gene expression	Inflammation
15355467	IL5	Gene expression	Inflammation
17207419	PPARG	Gene expression	Inflammation
17237387	IL4	Transcription	Inflammation
12799311	EDNRA	Negative regulation	Inflammation
16849506	TLR2	Gene expression	Inflammation
17264721	ITGAM	Gene expression	Inflammation
17308143	IL6	Positive regulation	Inflammation
25926387	ELL	Gene expression	Inflammation
11812913	TNF	Gene expression	Inflammation
10414934	VCAM1	Gene expression	Inflammation
16157310	ADORA3	Gene expression	Inflammation
14754534	BCL2	Gene expression	Inflammation
16680024	APOA1	Mutation	Inflammation
17636025	GDI1	Mutation	Inflammation
19706715	RELA	Mutation	Inflammation
19674346	IL13	Mutation	Inflammation
12218140	CRP	Mutation	Inflammation
2332502	AZU1	Mutation	Inflammation
23606538	FADD	Mutation	Inflammation
26587841	VEGFA	Mutation	Inflammation
26697077	SOX9	Gene expression	Inflammation
15210067	PTGS2	Gene expression	Inflammation
17296858	CCL5	Gene expression	Inflammation
16888081	SMAD2	Gene expression	Inflammation
14975378	NCOR2	Negative regulation	Inflammation
10463945	NOS2	Gene expression	Inflammation
12151032	ADK	Gene expression	Inflammation
26044349	NGF	Negative regulation	Inflammation
15229285	BMX	Gene expression	Inflammation
12962143	IL6	Gene expression	Inflammation
15242550	NFKB1	Positive regulation	Inflammation
15292066	CXCR1	Gene expression	Inflammation
16961808	S100A8	Localization	Inflammation
17162249	PTGS1	Gene expression	Inflammation
16702786	GNB2L1	Gene expression	Inflammation
26162965	CD28	Binding	Inflammation
26160431	APC	Gene expression	Inflammation
26399931	ANPEP	Gene expression	Inflammation
12900521	NGFR	Gene expression	Inflammation
26090498	TNFRSF8	Gene expression	Inflammation
12090904	IL6	Gene expression	Inflammation
18172071	DEFB109P1	Gene expression	Inflammation
10869288	PPIG	Gene expression	Inflammation
26554605	MADCAM1	Gene expression	Inflammation
14989492	VEGFA	Gene expression	Inflammation
10190952	APC	Binding	Inflammation
11940385	TNF	Gene expression	Inflammation
11900340	IL10	Gene expression	Inflammation
25988613	NOS1	Localization	Inflammation
16698663	CD86	Gene expression	Inflammation
25658809	SF3A1	Negative regulation	Inflammation
1334358	TNF	Localization	Inflammation
12970571	PPARD	Binding	Inflammation
11199100	CXCR1	Gene expression	Inflammation
15311048	CD68	Gene expression	Inflammation
16873730	CSF2RB	Gene expression	Inflammation
26617781	USP17L9P	Deubiquitination	Inflammation
10887118	TF	Gene expression	Inflammation
16883060	SPP1	Gene expression	Inflammation
10759457	NOS2	Gene expression	Inflammation
10873779	CREB1	Binding	Inflammation
12093893	C5AR1	Gene expression	Inflammation
16966215	CCR1	Gene expression	Inflammation
16652288	CCL2	Gene expression	Inflammation
16968471	VCAM1	Gene expression	Inflammation
1725780	FLG	Gene expression	Inflammation
17151328	CX3CL1	Gene expression	Inflammation
25969143	CDA	Gene expression	Inflammation
1596015	IL8	Gene expression	Inflammation
12097356	TLR4	Binding	Inflammation
26033743	ACLY	Transcription	Inflammation
10419782	PTGS1	Gene expression	Inflammation
22251423	NAMPT	Mutation	Inflammation
14756522	MMP1	Gene expression	Inflammation
17188663	IL1B	Gene expression	Inflammation
11895855	PTGS2	Gene expression	Inflammation
17204697	SLC2A1	Gene expression	Inflammation
16850005	NOD2	Gene expression	Inflammation
11201160	TNF	Gene expression	Inflammation
18056398	SELL	Binding	Inflammation
26145987	LRRC32	Gene expression	Inflammation
17353357	TGFB1	Gene expression	Inflammation
2767604	ACE	Negative regulation	Inflammation
26079807	AIF1	Binding	Inflammation
26270581	HRH4	Gene expression	Inflammation
12826601	NFKB1	Positive regulation	Inflammation
10377089	FCGR1A	Gene expression	Inflammation
16785538	HLA-DPB1	Gene expression	Inflammation
12883479	ITGAM	Gene expression	Inflammation
26416507	CYP27A1	Transcription	Inflammation
10727549	SERPINH1	Gene expression	Inflammation
10880051	HSPA4	Gene expression	Inflammation
15308488	NOS2	Gene expression	Inflammation
17322283	ID1	Gene expression	Inflammation
17191083	CLTA	Gene expression	Inflammation
17278221	IL6	Negative regulation	Inflammation
15053229	CD44	Gene expression	Inflammation
11175877	GRIN2B	Gene expression	Inflammation
17302730	NELFCD	Gene expression	Inflammation
16033815	TLR2	Binding	Inflammation
12153550	RCVRN	Binding	Inflammation
17343846	PPARG	Gene expression	Inflammation
12225614	C5AR1	Gene expression	Inflammation
16980552	GLRX	Gene expression	Inflammation
12204872	CDKN1A	Gene expression	Inflammation
25388990	MPO	Gene expression	Inflammation
10686520	RELA	Binding	Inflammation
12234806	TJP1	Gene expression	Inflammation
16042577	CYSLTR1	Gene expression	Inflammation
10852787	IL5	Gene expression	Inflammation
12885934	NELFCD	Gene expression	Inflammation
9276765	PTGS2	Regulation	Inflammation
23478521	TLR1	Mutation	Inflammation
17200412	OPN1MW	Gene expression	Inflammation
15026260	GRINA	Positive regulation	Inflammation
10080856	SLC6A4	Gene expression	Inflammation
10686987	TF	Gene expression	Inflammation
15166481	PPARG	Gene expression	Inflammation
10197222	TAC1	Positive regulation	Inflammation
11954824	ITGAM	Gene expression	Inflammation
23202365	PIAS1	Mutation	Inflammation
17333105	CCNH	Gene expression	Inflammation
9150314	CD80	Gene expression	Inflammation
17287216	IL13	Gene expression	Inflammation
12811830	ESR2	Gene expression	Inflammation
1504137	IL5	Localization	Inflammation
26700492	ITGAX	Gene expression	Inflammation
17209138	NFKB1	Positive regulation	Inflammation
26131817	CD4	Gene expression	Inflammation
17020529	PDE4A	Gene expression	Inflammation
10520080	ITGAM	Gene expression	Inflammation
10783135	TLR4	Gene expression	Inflammation
24383711	IL6	Mutation	Inflammation
17027916	CCL5	Gene expression	Inflammation
18613447	NFE2L2	Mutation	Inflammation
10963179	IL6	Gene expression	Inflammation
21244363	ESR1	Gene expression	Inflammation
18164813	SP1	Binding	Inflammation
15046750	CRP	Gene expression	Inflammation
10749750	P2RX4	Gene expression	Inflammation
2596377	CTSB	Positive regulation	Inflammation
15214052	IL1B	Gene expression	Inflammation
25921341	FH	Binding	Inflammation
10334884	ITGB2	Gene expression	Inflammation
17184170	NOS2	Gene expression	Inflammation
11876926	TNF	Gene expression	Inflammation
10360628	ICAM1	Gene expression	Inflammation
15147521	UCP2	Binding	Inflammation
16731772	ICAM1	Gene expression	Inflammation
1706195	ICAM1	Gene expression	Inflammation
10856153	MBP	Gene expression	Inflammation
16103410	SELPLG	Gene expression	Inflammation
9307079	KITLG	Positive regulation	Inflammation
16153848	CHI3L1	Gene expression	Inflammation
10491001	CCL5	Gene expression	Inflammation
2799385	JUN	Gene expression	Inflammation
18171484	MAPK14	Negative regulation	Inflammation
10540832	IL8	Gene expression	Inflammation
10583592	IL5	Gene expression	Inflammation
18167123	IL5	Gene expression	Inflammation
2196322	CHAF1A	Gene expression	Inflammation
15356124	KLRAP1	Gene expression	Inflammation
14770043	NOS2	Gene expression	Inflammation
1702804	ICAM1	Gene expression	Inflammation
26005208	FUS	Gene expression	Inflammation
15231490	IFNG	Gene expression	Inflammation
10959556	CD79A	Gene expression	Inflammation
10606958	BBS9	Gene expression	Inflammation
10967046	PLAU	Gene expression	Inflammation
15361358	CXCL2	Gene expression	Inflammation
17324406	CCR5	Gene expression	Inflammation
15955743	NOD2	Gene expression	Inflammation
10695660	CTLA4	Gene expression	Inflammation
18628248	DYT10	Negative regulation	Inflammation
10509651	CD36	Negative regulation	Inflammation
16880258	DUSP1	Gene expression	Inflammation
26380735	HDAC2	Regulation	Inflammation
17218942	NCAM1	Gene expression	Inflammation
10198298	NOS2	Gene expression	Inflammation
25706292	SETBP1	Gene expression	Inflammation
9298529	PTGS2	Gene expression	Inflammation
18036644	LTBP1	Mutation	Inflammation
16863991	PTGS2	Gene expression	Inflammation
25884559	SLC38A5	Regulation	Inflammation
11978889	VEGFA	Binding	Inflammation
10084541	NGF	Gene expression	Inflammation
10704147	BCL2	Gene expression	Inflammation
12119504	IL5	Gene expression	Inflammation
1711511	SH2D1A	Positive regulation	Inflammation
16109328	CRP	Binding	Inflammation
10022281	ALOX5	Localization	Inflammation
10762077	CCL11	Gene expression	Inflammation
10632489	TNFRSF8	Gene expression	Inflammation
10432387	NOS2	Gene expression	Inflammation
16842597	IL1B	Gene expression	Inflammation
16982098	CCL4	Localization	Inflammation
1724353	CD14	Binding	Inflammation
10224351	IL5RA	Gene expression	Inflammation
15857138	MC1R	Gene expression	Inflammation
26044561	CXCR4	Binding	Inflammation
17291860	IL6	Gene expression	Inflammation
16965416	ITGB1	Gene expression	Inflammation
26153037	EMR2	Gene expression	Inflammation
15208598	ITGAM	Gene expression	Inflammation
26481476	SCD	Negative regulation	Inflammation
11198361	NOS2	Gene expression	Inflammation
11988854	PTGS2	Gene expression	Inflammation
10077181	PMEL	Binding	Inflammation
9252362	HADHA	Gene expression	Inflammation
12879239	NOS3	Gene expression	Inflammation
17301159	MMP9	Positive regulation	Inflammation
10224408	IL5	Gene expression	Inflammation
26076658	MEFV	Mutation	Inflammation
10896875	IL1B	Gene expression	Inflammation
12183038	NGF	Regulation	Inflammation
12801312	IL5	Gene expression	Inflammation
10768630	ITGB2	Gene expression	Inflammation
16908170	PTAFR	Localization	Inflammation
12799215	VEGFA	Gene expression	Inflammation
12065326	GAB1	Gene expression	Inflammation
17302973	DEFB4A	Gene expression	Inflammation
18423916	CDKN1A	Positive regulation	Inflammation
15019493	PLA2G2A	Localization	Inflammation
15194490	PSMC5	Mutation	Inflammation
8668165	LBP	Binding	Inflammation
17185984	VEGFA	Gene expression	Inflammation
9224968	PIK3R1	Binding	Inflammation
16740162	SFTPD	Positive regulation	Inflammation
1327382	FOS	Gene expression	Inflammation
16787348	NOS2	Gene expression	Inflammation
15961577	CXCL10	Positive regulation	Inflammation
16806199	C1QTNF1	Gene expression	Inflammation
15166955	IL8	Gene expression	Inflammation
1706240	SAA2	Gene expression	Inflammation
26361262	CD34	Gene expression	Inflammation
12225885	CD14	Gene expression	Inflammation
10955225	NOS2	Gene expression	Inflammation
15064999	PTGS2	Gene expression	Inflammation
17347530	EDN1	Positive regulation	Inflammation
12801610	CD36	Gene expression	Inflammation
26438880	TIPRL	Negative regulation	Inflammation
26195555	TLR2	Binding	Inflammation
16168074	APC	Binding	Inflammation
15385436	NFKB1	Regulation	Inflammation
15358323	TNFRSF1A	Gene expression	Inflammation
16164454	CCL11	Gene expression	Inflammation
10384141	IL5	Gene expression	Inflammation
10698973	ICAM1	Gene expression	Inflammation
11924901	CXCR3	Gene expression	Inflammation
17328060	IGF1	Gene expression	Inflammation
26489606	TLR4	Gene expression	Inflammation
9151531	PTAFR	Localization	Inflammation
22019503	MIR499A	Mutation	Inflammation
25707739	CAV1	Gene expression	Inflammation
17178044	BCL2	Gene expression	Inflammation
16806718	FAS	Gene expression	Inflammation
16885153	EPO	Gene expression	Inflammation
16715032	TNF	Positive regulation	Inflammation
10527685	ITGB2	Gene expression	Inflammation
26135667	S100A9	Gene expression	Inflammation
16785827	PTGS2	Gene expression	Inflammation
9277444	KAT5	Gene expression	Inflammation
16930225	GZMB	Gene expression	Inflammation
15246021	CRP	Regulation	Inflammation
26056543	TREM1	Mutation	Inflammation
10609329	LPO	Gene expression	Inflammation
16859997	MX1	Gene expression	Inflammation
10459076	HSPA4	Gene expression	Inflammation
16904609	CSF1	Gene expression	Inflammation
10101236	WISP3	Gene expression	Inflammation
15248861	HRH1	Regulation	Inflammation
16868259	EDN1	Gene expression	Inflammation
16365420	IL1B	Positive regulation	Inflammation
10948145	ICAM1	Gene expression	Inflammation
1725450	A2M	Regulation	Inflammation
2676276	PTAFR	Gene expression	Inflammation
15242810	PTGS2	Gene expression	Inflammation
9294104	GALC	Gene expression	Inflammation
10396203	JUN	Gene expression	Inflammation
17320177	CFI	Gene expression	Inflammation
10490923	IL8	Gene expression	Inflammation
9221748	HSD11B1	Gene expression	Inflammation
15180456	MSTN	Gene expression	Inflammation
16737716	LCN2	Negative regulation	Inflammation
14983103	CHKB	Gene expression	Inflammation
16819280	TNFRSF11A	Gene expression	Inflammation
10431661	PPARA	Regulation	Inflammation
16109353	TNF	Gene expression	Inflammation
16798840	ICAM1	Binding	Inflammation
10075865	C1QBP	Binding	Inflammation
16713992	SOCS1	Gene expression	Inflammation
20066113	IL6	Gene expression	Inflammation
23505238	MEFV	Mutation	Inflammation
22029183	CNR1	Mutation	Inflammation
12894474	FAS	Gene expression	Inflammation
10617467	VEGFA	Gene expression	Inflammation
16762422	PTGS1	Gene expression	Inflammation
10423411	IL4	Gene expression	Inflammation
10862790	NFKB1	Positive regulation	Inflammation
15029092	EDN1	Gene expression	Inflammation
10210771	IL1B	Binding	Inflammation
16761536	IL6	Positive regulation	Inflammation
17332440	ITGB2	Gene expression	Inflammation
11878765	GPNMB	Binding	Inflammation
17277130	ARHGEF5	Gene expression	Inflammation
11956490	BCL2	Gene expression	Inflammation
12082883	SELL	Gene expression	Inflammation
2071043	SOD1	Gene expression	Inflammation
16601286	AKR1C3	Gene expression	Inflammation
26458765	IL22	Positive regulation	Inflammation
11954822	ITGAM	Gene expression	Inflammation
15947805	VEGFA	Binding	Inflammation
15958084	PRTN3	Positive regulation	Inflammation
15149857	HSPA1A	Gene expression	Inflammation
12054656	PYCARD	Positive regulation	Inflammation
10445622	SELP	Gene expression	Inflammation
10521382	TF	Gene expression	Inflammation
16720373	TGM2	Gene expression	Inflammation
16904077	MMP3	Gene expression	Inflammation
22158445	TNF	Mutation	Inflammation
26461179	HMOX1	Gene expression	Inflammation
15236912	CSF1R	Phosphorylation	Inflammation
10884046	IL6	Gene expression	Inflammation
10362801	PDGFB	Gene expression	Inflammation
11792675	IL1B	Gene expression	Inflammation
17118637	FAS	Gene expression	Inflammation
12942148	MSR1	Gene expression	Inflammation
10329845	IL5	Transcription	Inflammation
10894904	TF	Gene expression	Inflammation
16874877	ICAM1	Gene expression	Inflammation
26321659	TIRAP	Positive regulation	Inflammation
17314327	NA	Gene expression	Inflammation
26284469	CD1A	Binding	Inflammation
17302185	IL6ST	Gene expression	Inflammation
10853851	NOS1	Gene expression	Inflammation
12946434	IL8	Gene expression	Inflammation
9217966	ABCC1	Gene expression	Inflammation
26180183	ITGAX	Gene expression	Inflammation
12235075	VCAM1	Gene expression	Inflammation
10898506	SH2D1A	Gene expression	Inflammation
17696868	GSK3B	Gene expression	Inflammation
18055558	IL6	Gene expression	Inflammation
11941318	ITGB2	Gene expression	Inflammation
17276712	CXCL12	Gene expression	Inflammation
17018864	POMC	Gene expression	Inflammation
9219943	IL2RA	Positive regulation	Inflammation
16717119	IFNG	Regulation	Inflammation
18031559	IGHE	Mutation	Inflammation
11943726	CCL2	Gene expression	Inflammation
10623817	TAM	Gene expression	Inflammation
16741252	IDO1	Gene expression	Inflammation
10384135	NFKB1	Positive regulation	Inflammation
11800163	NKX3-1	Gene expression	Inflammation
[truncated: 29,084 more rows]
